# Supplementary material for: Associations of autozygosity with a broad range of human phenotypes
Source: Nat Commun. 2019 Oct 31;10:4957. doi: 10.1038/s41467-019-12283-6 (PMC6823371; doi:10.1038/s41467-019-12283-6)
Supplement: Supplementary file 2 — Data 1 [file 41467_2019_12283_MOESM2_ESM.xlsx]

## Sheet: Table 1 - Cohort summary
	Sub cohort	Cohort name	Ethnicity	Inferred demographic history	Contributed to Joshi et al.	N genotyped	N SNPs	N phenotyped	Number of phenotypes contibuted
	36day	36DAY	European	Background	No	350	595844	344	12
	AAAGS	AAAGS	European	Background	No	478	538313	406	17
	AADM_MEGA1_cases	AADM	African	Background	No	1094	2911312	1089	12
	AADM_MEGA1_controls	AADM	African	Background	No	1390	2911312	1383	14
	AADM_MEGA2_cases	AADM	African	Background	No	194	2911312	192	12
	AADM_MEGA2_controls	AADM	African	Background	No	159	2911312	158	14
	AADM_PAN_cases	AADM	African	Background	No	1020	2911312	1015	12
	AADM_PAN_controls	AADM	African	Background	No	737	2911312	735	14
	AEGS1	AEGS	European	Background	Yes	657	351818	470	14
	AEGS2	AEGS	European	Background	Yes	869	487989	799	14
	Africans	HyperGEN	African	Background	No	1083	846813	1076	15
	AGES	AGES	European	Background	Yes	3187	324602	3187	37
	AIDHS_SDS_CASES	AIDHS/SDS	S & W Asian	Consanguinity	Yes	820	504173	809	10
	AIDHS_SDS_CONTROLS	AIDHS/SDS	S & W Asian	Background	Yes	735	504173	722	12
	airwave	AIRWAVE	European	Background	No	14002	279793	13997	14
	ALS_NL1B	ALS	European	Background	No	441	300390	109	10
	ALS_NL2A	ALS	European	Background	No	611	320594	581	3
	ALS_NL2B	ALS	European	Background	No	574	320594	319	13
	ALS_NL4A	ALS	European	Background	No	2110	612226	1785	3
	ALS_NL4B	ALS	European	Background	No	1186	612226	714	13
	ALS_NL5A	ALS	European	Background	No	609	1469799	583	3
	ALS_NL5B	ALS	European	Background	No	655	1469799	432	11
	ALSPAC	ALSPAC	European	Background	Yes	3280	8099747	3266	26
	Amish	AMISH	European	Small effective population	Yes	1728	318792	1721	20
	ARIC_AA	ARIC	African	Background	Yes	2641	724898	2641	28
	ARIC_EU	ARIC	European	Background	Yes	8914	625055	8909	28
	ASCOTsc	ASCOT	European	Background	Yes	2486	921982	2485	10
	ASCOTuk	ASCOT	European	Background	Yes	3786	283121	3785	10
	ASPS	ASPS	European	Background	Yes	829	533280	829	28
	ASPSFam	ASPS-Fam	European	Background	Yes	327	501288	327	29
	athena	ATHENA	European	Background	No	465	243762	456	9
	BBJ	BBJ	Japanese	Background	Yes	158284	595844	158284	7
	BES_610	BES	East Asian	Background	No	827	542668	816	16
	BES_omni	BES	East Asian	Background	No	809	579189	792	16
	BiB_babypakistani	BiB	S & W Asian	Consanguinity	No	2772	492554	2772	1
	BiB_babywhitebritish	BiB	European	Background	No	2356	492554	2354	1
	BiB_nonukpakistani	BiB	S & W Asian	Consanguinity	No	1796	492554	1757	14
	BiB_ukpakistani	BiB	S & W Asian	Consanguinity	No	1367	492554	1359	14
	BiB_whitebritish	BiB	European	Background	No	2861	492554	2832	14
	BioMe-AFR_MEGA	IPM-BioMe	African	Background	Yes	2943	1454886	2783	25
	BioMe-AFR_OMNI	IPM-BioMe	African	Background	Yes	3491	865711	3183	25
	BioMe-EAS_MEGA	IPM-BioMe	East Asian	Background	Yes	651	1454886	591	25
	BioMe-EUR-nonAJ_OMNI	IPM-BioMe	European	Background	Yes	1117	865711	946	25
	BioMe-EUR_AJ_OMNI	IPM-BioMe	European	Background	Yes	808	865711	720	25
	BioMe-HIS_MEGA	IPM-BioMe	Hispanic	Admixture	Yes	4418	1454886	4189	25
	BioMe-HIS_OMNI	IPM-BioMe	Hispanic	Admixture	Yes	4703	865711	4250	25
	BioMe-SAS_MEGA	IPM-BioMe	S & W Asian	Background	Yes	494	1454886	415	25
	BMDCS_AfAm	BMDCS	African	Background	No	150	745163	150	4
	BMDCS_AsAm	BMDCS	East Asian	Admixture	No	50	745163	50	4
	BMDCS_EUR	BMDCS	European	Background	No	398	745163	398	4
	Botnia	BOTNIA	European	Background	No	3142	499973	3100	12
	BRIGHT	BRIGHT	European	Background	Yes	1818	446472	1736	15
	BROAD	FINRISK	European	Background	No	3354	535607	3352	23
	CARL	CARL	European	Background	Yes	538	309317	482	30
	CHOP_AA	CHOP	African	Background	Yes	10743	535798	2393	8
	CHOP_CEU	CHOP	European	Background	Yes	12292	535798	1701	8
	CHRIS	CHRIS	European	Background	No	4661	654769	4638	36
	CHS_AA	CHS	African	Background	Yes	823	963248	821	29
	CHS_EA	CHS	European	Background	Yes	3269	326716	3262	30
	Cilento370K	CILENTO	European	Background	Yes	783	242182	756	35
	Cilento700K_1	CILENTO	European	Background	No	468	588273	468	35
	Cilento700K_2	CILENTO	European	Background	No	285	580579	276	35
	CLHNS	CLHNS	East Asian	Background	Yes	1799	413220	1786	14
	COLAUS	COLAUS	European	Background	Yes	5371	460885	5370	22
	CTMM	CTMM	European	Background	No	613	735495	609	17
	DC-1M	DC	East Asian	Background	No	927	940294	916	4
	DC-610	DC	East Asian	Background	No	1081	538961	1075	4
	deCODE_Iceland	deCODE-Iceland	European	Background	No	135909	595844	128513	42
	DNBC_cases	DNBC	European	Background	Yes	1166	501714	1156	6
	DNBC_controls	DNBC	European	Background	Yes	1113	501714	1105	6
	EGCUT_CORE	EGCUT	European	Background	Yes	6858	217200	6829	22
	EGCUT_GSA	EGCUT	European	Background	No	28594	470826	28361	25
	EGCUT_OMNI	EGCUT	European	Background	Yes	7905	709257	7898	32
	EPIC_norfolk	EPIC-Norfolk	European	Background	Yes	21044	725772	21022	29
	EPIC_Potsdam	EPIC-Potsdam	European	Background	No	1314	934218	1314	25
	EPICOR	EPICOR	European	Background	No	569	620078	567	19
	ERF_250k	ERF	European	Background	Yes	152	649924	152	22
	ERF_318k	ERF	European	Background	Yes	917	649924	829	26
	ERF_370k	ERF	European	Background	Yes	584	649924	380	23
	FamHS_b1m_v1	FamHS	European	Background	Yes	1434	1126899	1428	30
	FamHS_b1m_v2	FamHS	European	Background	Yes	1487	1126899	1483	5
	FamHS_b550_v1	FamHS	European	Background	Yes	894	540559	879	30
	FamHS_b550_v2	FamHS	European	Background	Yes	971	540559	969	5
	FamHS_b610_v1	FamHS	European	Background	Yes	1538	582963	1529	30
	FamHS_b610_v2	FamHS	European	Background	Yes	248	582963	248	4
	Fenland	Fenland	European	Background	Yes	8994	595844	8975	17
	FinnTwin_ANTHROPOMETRIC	FinnTwin	European	Background	Yes	5240	273816	5239	3
	FinnTwin_BLOOD_PRESSURE	FinnTwin	European	Background	Yes	293	273816	293	2
	FinnTwin_COGNITION	FinnTwin	European	Background	Yes	1187	273816	1187	1
	FinnTwin_EDUCATION	FinnTwin	European	Background	Yes	2121	273816	2121	1
	FinnTwin_FERTILITY	FinnTwin	European	Background	Yes	1533	273816	793	3
	FinnTwin_LIPIDS	FinnTwin	European	Background	Yes	1401	273816	1401	4
	FinnTwin_LUNG_FUNCTION	FinnTwin	European	Background	Yes	295	273816	294	2
	FinnTwin_REPRODUCTIVE_TIMING	FinnTwin	European	Background	Yes	402	273816	401	1
	FOCUS	FOCUS	European	Background	No	1127	936382	1121	7
	FUSION_CASES	FUSION	European	Background	Yes	1149	306688	1081	10
	FUSION_CONTROLS	FUSION	European	Background	Yes	1155	306688	1153	12
	FVG_370	FVG	European	Consanguinity	Yes	1149	330151	1123	36
	FVG_omni	FVG	European	Small effective population	Yes	290	633307	220	27
	GeneSTAR_AA	GeneSTAR	African	Background	Yes	1178	1041337	1135	31
	GeneSTAR_EA	GeneSTAR	European	Background	Yes	1859	1041312	1770	31
	GENOAAA	GENOA	African	Background	Yes	831	761839	831	17
	GENOAEA	GENOA	European	Background	Yes	1320	667494	1318	17
	GENR	GENR	European	Background	No	2531	489878	2531	1
	GerMIFsI	GerMIFS	European	Background	No	2237	316288	2194	9
	GerMIFsII	GerMIFS	European	Background	No	2495	667750	1843	9
	GerMIFsIII	GerMIFS	European	Background	No	2526	700967	1755	1
	GerMIFsIV	GerMIFS	European	Background	No	2144	740894	793	3
	GerMIFsV	GerMIFS	European	Background	No	4070	623497	3846	7
	godarts	GoDARTS	European	Background	Yes	3006	624904	3005	10
	gs	GS:SFHS	European	Background	Yes	20013	603357	19349	21
	HANDLS	HANDLS	African	Background	No	1010	822042	1006	29
	hap300	ORCADES	European	Background	Yes	854	287208	839	43
	HBCS	HBCS	European	Background	Yes	1710	509947	1710	28
	HPFSaffC0	HPFS	European	Background	Yes	765	668283	764	1
	HPFSaffy	HPFS	European	Background	Yes	3579	668283	3576	1
	HPFSaffyC1	HPFS	European	Background	Yes	380	668283	379	1
	HPFSaffyT0	HPFS	European	Background	Yes	1274	668283	1272	1
	HPFSaffyT1	HPFS	European	Background	Yes	1160	668283	1158	1
	HPFSillumina	HPFS	European	Background	Yes	1288	459999	1287	2
	HPFSomni	HPFS	European	Background	Yes	1810	565810	1808	2
	HRS_AA	HRS	African	Background	Yes	2279	1970878	2274	14
	HRS_EA	HRS	European	Background	Yes	9982	1970878	9954	14
	HUFS	HUFS	African	Background	Yes	1696	808465	1689	18
	huji	JPS	European	Background	No	845	397464	845	13
	huji_bw	JPS	European	Background	No	845	397464	845	1
	Hutterites	Hutterites	European	Small effective population	Yes	1296	7989987	740	26
	hypergenes	HYPERGENES	European	Background	Yes	1699	1151151	1651	9
	hypergenes_cases	HYPERGENES	European	Background	No	1820	1151151	1803	9
	INDICO_cases	INDICO	S & W Asian	Background	Yes	1100	581454	1078	13
	INDICO_controls	INDICO	S & W Asian	Background	Yes	1087	581454	1086	13
	inflammgen	FINGESTURE	European	Background	No	894	707305	486	3
	InterOmics	InterOmics	European	Background	No	866	717964	865	4
	TCGS	TCGS	S & W Asian	Consanguinity	No	11762	675088	11760	18
	kadoorie	CKB	East Asian	Background	No	31600	595844	31599	32
	kadoorie_resurvey	CKB	East Asian	Background	No	8804	657652	7658	4
	KORA-F3	KORA	European	Background	Yes	3077	2378385	3071	31
	KORA_S4F4	KORA	European	Background	Yes	3788	556631	3776	31
	korcula_phase1	CROATIA-Korcula	European	Background	No	894	307824	881	32
	korcula_phase2+3	CROATIA-Korcula	European	Background	No	1803	612791	1760	17
	LabExMI	Milieu Intrieur	European	Background	No	1000	5699237	1000	25
	LBC1921	LBC1921	European	Background	Yes	516	541938	511	24
	LBC1936	LBC1936	European	Background	Yes	999	541938	999	27
	LifeLines	LifeLines	European	Background	No	13378	282102	13371	38
	LOLIPOP-EW610	LOLIPOP	European	Background	Yes	927	537655	927	27
	LOLIPOP-EWA	LOLIPOP	European	Background	Yes	578	376308	578	28
	LOLIPOP-EWP	LOLIPOP	European	Background	Yes	641	190287	641	28
	LOLIPOP-IA317	LOLIPOP	S & W Asian	Consanguinity	Yes	2119	305342	2119	28
	LOLIPOP-IA610	LOLIPOP	S & W Asian	Consanguinity	Yes	4125	537826	4120	28
	LOLIPOP-OmniEE	LOLIPOP	S & W Asian	Consanguinity	Yes	857	835250	1017	28
	LURIC	LURIC	European	Background	No	959	687262	959	28
	LURIC_CAD	LURIC	European	Background	No	2081	687262	2081	28
	MARTHA	MARTHA	European	Background	No	1503	507842	1501	13
	MESA_AFA	MESA	African	Background	Yes	1648	906225	1648	23
	MESA_CAU	MESA	European	Background	Yes	2683	906225	2683	23
	MESA_CHN	MESA	East Asian	Background	Yes	775	906225	775	23
	MESA_HIS	MESA	Hispanic	Admixture	Yes	1496	906225	1496	23
	METSIM	METSIM	European	Background	Yes	10005	649477	10003	16
	MRPRED	FINRISK	European	Background	No	2705	531666	2673	26
	NEO	NEO	European	Background	No	5744	361046	5743	34
	NESCOG_825	NESCOG	European	Background	No	825	8752557	557	8
	NHSaffT1	NHS	European	Background	Yes	1517	668283	1510	1
	NHSaffy	NHS	European	Background	Yes	4388	668283	4385	2
	NHSaffyc0	NHS	European	Background	Yes	803	668283	799	1
	NHSaffyC1	NHS	European	Background	Yes	341	668283	339	1
	NHSaffyT0	NHS	European	Background	Yes	1727	668283	1716	1
	NHSIllumina	NHS	European	Background	Yes	3340	459999	3338	3
	NHSomni	NHS	European	Background	Yes	2641	565810	2636	3
	noha_americans	HyperGEN	European	Background	No	1269	358327	1263	17
	Norfolk_Island	NIHS	European	Background	Yes	504	552774	478	20
	NSPHS_ka06	NSPHS	European	Small effective population	Yes	621	285874	619	14
	NSPHS_ka09	NSPHS	European	Small effective population	Yes	334	623312	332	10
	OBB	OBB	European	Background	No	7170	720996	7166	12
	OGP	OGP	European	Small effective population	Yes	1140	372949	1071	36
	omni	ORCADES	European	Background	Yes	1361	595844	1153	43
	pegasus_cases	PEGASUS	European	Background	Yes	4513	2383307	4478	3
	pegasus_controls	PEGASUS	European	Background	Yes	2792	2383307	2776	3
	PMNS	PMNS	S & W Asian	Background	Yes	1121	709687	1072	19
	polynesian_east	POLYNESIA_east	East Asian	Small effective population	No	691	527643	684	9
	polynesian_west	POLYNESIA_west	East Asian	Small effective population	No	568	527643	558	9
	POPGEN	POPGEN	European	Background	No	1107	777498	1045	18
	Prevend	PREVEND	European	Background	Yes	3641	258714	3615	22
	PROCARDIS_1M_cases	PROCARDIS	European	Background	No	1360	1063581	1357	19
	PROCARDIS_1M_controls	PROCARDIS	European	Background	No	1148	1063581	1145	14
	PROCARDIS_600k_cases	PROCARDIS	European	Background	No	4291	1063581	4204	18
	PROCARDIS_600k_controls	PROCARDIS	European	Background	No	1055	1063581	1051	15
	PROSPER	PROSPER	European	Background	Yes	5244	557036	5244	18
	PSYCHO	FINRISK	European	Background	No	679	570333	672	26
	QFS	QFS	European	Background	Yes	847	542812	842	20
	QIMRBerghofer_Hap	QIMR	European	Background	Yes	16960	277662	8580	16
	QIMRBerghofer_Omni	QIMR	European	Background	Yes	6885	240275	2869	16
	Raine	RAINE	European	Background	Yes	1494	534081	1490	18
	ROSMAP	ROSMAP	European	Background	No	1666	749597	1661	10
	RS1	RS	European	Background	Yes	6276	502668	5790	32
	RS2	RS	European	Background	Yes	2153	490409	2145	30
	RS3	RS	European	Background	Yes	3034	517658	3025	30
	SANGER1	FINRISK	European	Background	Yes	4734	523874	4700	24
	SANGER2	FINRISK	European	Background	No	6586	536165	6584	18
	SAUDI	SAUDI	S & W Asian	Consanguinity	No	1735	380928	1607	4
	SCES-610	SCES	East Asian	Background	No	1883	535781	1875	11
	SCES-omniexpress	SCES	East Asian	Background	No	615	633449	612	11
	SCGScases	SCHS	East Asian	Background	No	719	705806	719	13
	SCHScontrols	SCHS	East Asian	Background	No	1284	705434	1284	13
	SHIP	SHIP	European	Background	Yes	4071	768077	4065	29
	SHIP-TREND	SHIP-TREND	European	Background	Yes	981	2365141	981	27
	SIGMA	SIGMA	Hispanic	Admixture	No	8212	1408758	8042	27
	SiMES	SiMES	East Asian	Background	No	2529	555718	2526	11
	SINDI	SINDI	S & W Asian	Consanguinity	No	2524	556499	2518	11
	SP2-1M	SP2	East Asian	Background	No	956	940294	950	15
	SP2-550	SP2	East Asian	Background	No	333	498880	333	15
	SP2-610	SP2	East Asian	Background	No	1149	538961	1144	15
	SR	SR	S & W Asian	Admixture	Yes	521	644834	489	4
	STR_SALTY	STR	European	Background	No	5363	561187	4995	13
	STR_TWINGENE	STR	European	Background	Yes	9564	643927	9458	23
	taichi_zhonghua	TAICHI ZHONGHUA	East Asian	Background	No	1773	780849	1723	13
	thrv	TAICHI THRV	East Asian	Background	No	2016	244208	2016	9
	TRAILS	TRAILS	European	Background	Yes	1354	259946	1337	18
	tudr	TAICHI TUDR	East Asian	Background	No	992	572763	969	11
	UKBB_adopted	UKB	Mixed	Background	No	7153	595844	7153	81
	UKBB_african	UKB	African	Background	No	6525	595844	6525	78
	UKBB_british	UKB	European	Background	No	403066	595844	403066	81
	UKBB_chinese	UKB	East Asian	Background	No	1413	595844	1413	75
	UKBB_european	UKB	European	Background	No	15595	595844	15595	81
	UKBB_indian	UKB	S & W Asian	Background	No	5406	595844	5406	77
	UKBB_irish	UKB	European	Background	No	12468	595844	12468	81
	UKBB_mixed	UKB	Mixed	Admixture	No	13349	595844	13349	81
	UKBB_otherbritish	UKB	European	Background	No	20022	595844	20022	81
	UKBB_pakistani	UKB	S & W Asian	Consanguinity	No	1683	595844	1683	77
	UKHLS	UKHLS	European	Background	No	9804	248366	9667	23
	VB	VB	European	Background	Yes	1664	332958	1662	26
	viking	VIKING	European	Background	No	2102	668762	2097	42
	vis	CROATIA-Vis	European	Background	Yes	958	281199	949	31
	WELLGEN	WELLGEN	S & W Asian	Consanguinity	Yes	1153	709687	1151	14
	WGHS	WGHS	European	Background	Yes	23294	339168	23252	12
