# Supplementary material for: Associations of autozygosity with a broad range of human phenotypes
Source: Nat Commun. 2019 Oct 31;10:4957. doi: 10.1038/s41467-019-12283-6 (PMC6823371; doi:10.1038/s41467-019-12283-6)
Supplement: Supplementary file 3 — Data 2 [file 41467_2019_12283_MOESM3_ESM.xlsx]

## Sheet: Table 2 - Cohort details
	Sub-cohort	Cohort	Full study name	PMID reference	Cohort acknowledgements	Ethnicity	Country	Collection type	Genotyping platform and SNP panel	Sample call rate QC filter	SNP call rate QC filter	Heterozygosity QC filter	MAF QC filter	HWE QC filter	Other exclusions	Other comments
	36day	36DAY	36-Day Sample	28865298	We thank the cohort participants and team members who contributed to these studies. The 36-Day Sample follow-up study (MRC G1001401/1) and the Centre for Cognitive Ageing and Cognitive Epidemiology (MR/K026992/1) are supported by the cross-council Lifelong Health and Wellbeing Initiative. Funding from the Biotechnology and Biological Sciences Research Council (BBSRC) and Medical Research Council …	European descent	Scotland	Birth cohort	Illumina OmniExpressExome	0.95	0.98	NA	0.01	10-3	Ethnic outliers; gender mismatch, relatedness	-
	AAAGS	AAAGS	Abdominal Aortic Aneurysm Express Study	20720431		European descent	Netherlands	Disease cohort study	Illumina HumanCoreExome	0.98	0.97	3s.d.	0.03	10-6	Ethnic outliers; duplicates; gender mismatch; IBS incompatible with pedigree	-
	AADM_MEGA1_cases	AADM	Africa America Diabetes Mellitus	11164120, 26635871	The authors thank the participants in the AADM project, their families and their physicians. Special recognition goes to our colleague and Kenya site principal investigator, Dr. Duncan Ngare, who passed away before the submission of this manuscript. The crucial role of the study coordinators, as well as field and laboratory staff is gratefully acknowledged. AA and CR are the guarantors of this wo…	sub-Saharan African	Nigeria, Ghana, Kenya, and USA	Disease cohort study	Illumina Multi-Ethnic Genotyping Array version 1	0.95	0.95	NA	0.01	10-6	NA	-
	AADM_MEGA1_controls	AADM	Africa America Diabetes Mellitus	11164120, 26635871	The authors thank the participants in the AADM project, their families and their physicians. Special recognition goes to our colleague and Kenya site principal investigator, Dr. Duncan Ngare, who passed away before the submission of this manuscript. The crucial role of the study coordinators, as well as field and laboratory staff is gratefully acknowledged. AA and CR are the guarantors of this wo…	sub-Saharan African	Nigeria, Ghana, Kenya, and USA	Disease cohort study	Illumina Multi-Ethnic Genotyping Array version 1	0.95	0.95	NA	0.01	10-6	NA	-
	AADM_MEGA2_cases	AADM	Africa America Diabetes Mellitus	11164120, 26635871	The authors thank the participants in the AADM project, their families and their physicians. Special recognition goes to our colleague and Kenya site principal investigator, Dr. Duncan Ngare, who passed away before the submission of this manuscript. The crucial role of the study coordinators, as well as field and laboratory staff is gratefully acknowledged. AA and CR are the guarantors of this wo…	sub-Saharan African	Nigeria, Ghana, Kenya, and USA	Disease cohort study	Illumina Multi-Ethnic Genotyping Array version 2	0.95	0.95	NA	0.01	10-6	NA	-
	AADM_MEGA2_controls	AADM	Africa America Diabetes Mellitus	11164120, 26635871	The authors thank the participants in the AADM project, their families and their physicians. Special recognition goes to our colleague and Kenya site principal investigator, Dr. Duncan Ngare, who passed away before the submission of this manuscript. The crucial role of the study coordinators, as well as field and laboratory staff is gratefully acknowledged. AA and CR are the guarantors of this wo…	sub-Saharan African	Nigeria, Ghana, Kenya, and USA	Disease cohort study	Illumina Multi-Ethnic Genotyping Array version 2	0.95	0.95	NA	0.01	10-6	NA	-
	AADM_PAN_cases	AADM	Africa America Diabetes Mellitus	11164120, 26635871	The authors thank the participants in the AADM project, their families and their physicians. Special recognition goes to our colleague and Kenya site principal investigator, Dr. Duncan Ngare, who passed away before the submission of this manuscript. The crucial role of the study coordinators, as well as field and laboratory staff is gratefully acknowledged. AA and CR are the guarantors of this wo…	sub-Saharan African	Nigeria, Ghana, Kenya, and USA	Disease cohort study	Affymetrix Axiom Genome-Wide Pan-African	0.95	0.95	NA	0.01	10-6	NA	-
	AADM_PAN_controls	AADM	Africa America Diabetes Mellitus	11164120, 26635871	The authors thank the participants in the AADM project, their families and their physicians. Special recognition goes to our colleague and Kenya site principal investigator, Dr. Duncan Ngare, who passed away before the submission of this manuscript. The crucial role of the study coordinators, as well as field and laboratory staff is gratefully acknowledged. AA and CR are the guarantors of this wo…	sub-Saharan African	Nigeria, Ghana, Kenya, and USA	Disease cohort study	Affymetrix Axiom Genome-Wide Pan-African	0.95	0.95	NA	0.01	10-6	NA	-
	AEGS1	AEGS	Athero-Express Biobank Study	15678794	SWvdL is supported by the Interuniversitair Cardiologisch Instituut Nederland (ICIN projectnummer: 09.001) and a grant from CVON (GENIUS, CVON2011-19).	European descent	Netherlands	Disease cohort study	Affymetrix GenomeWide Human SNP Array 5.0	0.85	0.97	3s.d.	0.03	10-6	Ethnic outliers; duplicates; gender mismatch; IBS incompatible with pedigree	-
	AEGS2	AEGS	Athero-Express Biobank Study	15678794	SWvdL is supported by the Interuniversitair Cardiologisch Instituut Nederland (ICIN projectnummer: 09.001) and a grant from CVON (GENIUS, CVON2011-19).	European descent	Netherlands	Disease cohort study	Affymetrix Axiom GW CEU 1 Array	0.98	0.97	3s.d.	0.03	10-6	Ethnic outliers; duplicates; gender mismatch; IBS incompatible with pedigree	-
	AGES	AGES	Age gene/environment susceptibility Reykjavik Study	17351290	This study has been funded by NIH contract N01-AG-1-2100, the NIA Intramural Research Program, Hjartavernd (the Icelandic Heart Association), and the Althingi (the Icelandic Parliament). The study is approved by the Icelandic National Bioethics Committee, VSN: 00-063. The researchers are indebted to the participants for their willingness to participate in the study.	European descent	Iceland	Population-based	Illumina Hu370CNV	0.97	0.97	NA	0.01	10-6	BeadStudio 0.4 Threshold;Gender mismatch; Mismatch previous genotypes	-
	AIDHS_SDS_CASES	AIDHS/SDS	Sikh Diabetes Study	23300278	This work was partly supported by NIH grants -R01DK082766 funded by the National Institute of Diabetes and Digestive and Kidney Diseases and NOT-HG-11-009 funded by National Genome Research Institute, and VPR Bridge grant from University of Oklahoma Health Sciences Center, Oklahoma City, USA.	Punjabi Sikhs	India and USA	Population-based	Illumina 660 Quad BeadChip	0.93	0.98	FDR<1%	0.05	10-6	Ethnic outliers; duplicates; gender mismatch; IBS	-
	AIDHS_SDS_CONTROLS	AIDHS/SDS	Sikh Diabetes Study	23300278	This work was partly supported by NIH grants -R01DK082766 funded by the National Institute of Diabetes and Digestive and Kidney Diseases and NOT-HG-11-009 funded by National Genome Research Institute, and VPR Bridge grant from University of Oklahoma Health Sciences Center, Oklahoma City, USA.	Punjabi Sikhs	India and USA	Population-based	Illumina 660 Quad BeadChip	0.93	0.98	FDR<1%	0.05	10-6	Ethnic outliers; duplicates; gender mismatch; IBS	-
	airwave	AIRWAVE	The Airwave Health Monitoring Study	25194498	The study is funded by the Home Office (grant number 780-TETRA) with additional support from the National Institute for Health Research (NIHR) Imperial Biomedical Research Centre (BRC). The study uses the computing resources of the UK MEDical BIOinformatics partnership - aggregation, integration, visualization and analysis of large, complex data (UK MED-BIO), which is supported by the Medical Res…	White British	UK	population-based	Illumina Infinium HumanCoreExome-12v1-1 BeadChip Arrays	0.97	0.98	3SD from the mean	0.01	10-5	Ethnic outliers; duplicates; second-degree relatives	-
	ALS_NL2A	ALS	Project MinE	27455348		CEU	The Netherlands	Disease cohort study	Illumina370K	0.98	0.98	|F| > 0.2	0.001	<1e-06	Sex mismatch; Ancestry outliers by PCA; duplicates and related individuals (PI_HAT > 0.1), SNPs biassed missingness	-
	ALS_NL4A	ALS	Project MinE	27455348		CEU	The Netherlands	Disease cohort study	IlluminaOmniExpress	0.98	0.98	|F| > 0.2	0.001	<1e-06	Sex mismatch; Ancestry outliers by PCA; duplicates and related individuals (PI_HAT > 0.1), SNPs biassed missingness	-
	ALS_NL5A	ALS	Project MinE	27455348		CEU	The Netherlands	Disease cohort study	Illumina2.5M	0.98	0.98	|F| > 0.2	0.004	<1e-06	Sex mismatch; Ancestry outliers by PCA; duplicates and related individuals (PI_HAT > 0.1), SNPs biassed missingness	-
	ALS_NL1B	ALS	Project MinE	27455348		CEU	The Netherlands	Disease cohort study	Illumina317K	0.98	0.98	|F| > 0.2	0.005	<1e-06	Sex mismatch; Ancestry outliers by PCA; duplicates and related individuals (PI_HAT > 0.1), SNPs biassed missingness	-
	ALS_NL2B	ALS	Project MinE	27455348		CEU	The Netherlands	Disease cohort study	Illumina370K	0.98	0.98	|F| > 0.2	0.001	<1e-06	Sex mismatch; Ancestry outliers by PCA; duplicates and related individuals (PI_HAT > 0.1), SNPs biassed missingness	-
	ALS_NL4B	ALS	Project MinE	27455348		CEU	The Netherlands	Disease cohort study	IlluminaOmniExpress	0.98	0.98	|F| > 0.2	0.001	<1e-06	Sex mismatch; Ancestry outliers by PCA; duplicates and related individuals (PI_HAT > 0.1), SNPs biassed missingness	-
	ALS_NL5B	ALS	Project MinE	27455348		CEU	The Netherlands	Disease cohort study	Illumina2.5M	0.98	0.98	|F| > 0.2	0.004	<1e-06	Sex mismatch; Ancestry outliers by PCA; duplicates and related individuals (PI_HAT > 0.1), SNPs biassed missingness	-
	ALSPAC	ALSPAC	Avon Longitudinal Study of Parents and Children	22507742	This work was supported by the Medical Research Council MC_UU_12013/1-9	European descent	England	Population-based	Illumina human660W-quad	0.98	0.97	FDR<1%	0.01	10-6	Ethnic outliers and cryptic relateds already removed	-
	Amish	AMISH	Amish Heredity and Phenotype Intervention Heart Study	18440328, 18805900	The Amish studies are supported by grants and contracts from the NIH, including R01 AG18728, R01 HL088119, U01 GM074518, U01 HL072515-06, U01 HL84756, R01 DK54261,the University of Maryland General Clinical Research Center, grant M01 RR 16500, the Mid-Atlantic Nutrition Obesity Research Center grant P30 DK72488, and by the Baltimore Diabetes Research and Training Center grant P60DK79637. In addit…	European descent	USA	family-based	Affymetrix 500 and Affymetrix 6.0	0.95	0.95	NONE	0.05	10-6	gender mismatch; pedigree mismatch	-
	ARIC_AA	ARIC	Atherosclersosis Risk in Communities Study	2646917	The Atherosclerosis Risk in Communities (ARIC) study is carried out as a collaborative study supported by National Heart Lung and Blood Institute contracts (HHSN268201100005C, HHSN268201100006C, HHSN268201100007C, HHSN268201100008C, HHSN268201100009C, HHSN268201100010C, HHSN268201100011C, and HHSN268201100012C), R01HL087641, R01HL59367 and R01HL086694; National Human Genome Research Institute con…	European and African ancestry	U.S.	Population-based	Affymetrix 6.0	0.95	0.9	FDR < 1%	0.01	10-6	Ethnic outliers based on principal components; duplicates; gender mismatch; Discordant genotype with earlier TaqMan genotyping; 1 of each 1st degree relative pair	-
	ARIC_EU	ARIC	Atherosclersosis Risk in Communities Study	2646917	The Atherosclerosis Risk in Communities (ARIC) study is carried out as a collaborative study supported by National Heart Lung and Blood Institute contracts (HHSN268201100005C, HHSN268201100006C, HHSN268201100007C, HHSN268201100008C, HHSN268201100009C, HHSN268201100010C, HHSN268201100011C, and HHSN268201100012C), R01HL087641, R01HL59367 and R01HL086694; National Human Genome Research Institute con…	European and African ancestry	U.S.	Population-based	Affymetrix 6.0	0.95	0.9	FDR < 1%	0.01	10-6	Ethnic outliers based on principal components; duplicates; gender mismatch; Discordant genotype with earlier TaqMan genotyping; 1 of each 1st degree relative pair	-
	ASCOTsc	ASCOT	Anglo-Scandinavian Cardiac Outcomes Trial	11685901	This work was funded by the National Institutes for Health Research (NIHR) as part of the portfolio of translational research of the NIHR Barts Biomedical Research Unit and the NIHR Biomedical Research Centre at Imperial College, the International Centre for Circulatory Health Charity and the Medical Research Council through G952010. We thank all ASCOT trial participants, physicians, nurses, and …	White Europeans	Scandinavia	Randomised control clinical trial	Illumina Human Omni Exome Express v8.1	0.99	0.98	separately <1%, >1% MAF, excl +/- 3 SD	-	10-6	Ancestry outliers by PCA; duplicates & related by 0.25 IBD pi_hat threshold; gender mismatch	Cluster Separation Score 0.4
	ASCOTuk	ASCOT	Anglo-Scandinavian Cardiac Outcomes Trial	11685901	This work was funded by the National Institutes for Health Research (NIHR) as part of the portfolio of translational research of the NIHR Barts Biomedical Research Unit and the NIHR Biomedical Research Centre at Imperial College, the International Centre for Circulatory Health Charity and the Medical Research Council through G952010. We thank all ASCOT trial participants, physicians, nurses, and …	White Europeans	UK / Ireland	Randomised control clinical trial	Illumina HumanCNV 370	0.95	0.97	NA	> 0% (excluded 3,838 monomorhpic SNPs)	10-7	Ancestry outliers by PCA: iteratively removing individuals +/-6sd on first 10 PCs; duplicates, 1st & 2nd deg rels excluded	HapMap ref concordence
	ASPS	ASPS	Austrian Stroke Prevention Study	7800110, 10408549	The research reported in this article was funded by the Austrian Science Fond (FWF) grant number P20545-P05 and P13180. The Medical University of Graz supports the databank of the ASPS. The authors thank the staff and the participants of the ASPS for their valuable contributions. We thank Birgit Reinhart for her long-term administrative commitment and Ing Johann Semmler for the technical assistan…	European descent	Austria	Population-based	Illumina Human610-Quad BeadChip	0.98	0.98	excluded if 3SD from mean	0.01	10-6	Ethnic outliers; duplicates; gender mismatch; IBS incompatible with pedigree	-
	ASPSFam	ASPS-Fam	Austrian Stroke Prevention Family Study	25309438, 25443291	The research reported in this article was funded by the Austrian Science Fund (FWF) grant number P20545-P05, P13180, PI904, P20545-B05 the Austrian National Bank Anniversary Fund, P15435, and by the Austrain Federal Ministry of Science, Research and Economy under the aegis of the EU Joint Programme-Neurodegenerative Disease Research (JPND)-www.jpnd.eu. The Medical University of Graz and the Steie…	European descent	Austria	Population-based Family Study	Affymetrix Genome-Wide Human SNP Array 6.0	0.98	0.98	excluded if 3SD from mean	0.05	5*10-6	Ethnic outliers; duplicates; gender mismatch; IBS incompatible with pedigree	-
	athena	ATHENA	Athena	25991225, 27338244	Cohort collected and genotyped thanks to the ATHENA Collaborative Project funded by the European Commission (Grant Agreement no. 245121)	European descent	Italy	Population-based	Illumina HumanCore array	0.95	0.99	Het > +3sd or Het < -3sd	0.01	10-7	Ethnic outliers; heterozigousity; duplicates; gender mismatch; IBS incompatible with pedigree	-
	BBJ	BBJ	Biobank Japan	24390342	The BioBank Japan Project is supported by the Ministry of Education, Culture, Sports, Science and Technology of the Japanese government.	East Asian	Japan	Hospital-based	Illumina HumanHap610-Quad	0.98	0.99	NA	0.01	10-7	Ethnic outliers; related subjects	-
	BES_610	BES	Beijing Eye Study	19426355	The Beijing Eye Study (BES) was funded by National Natural Science Foundation of China (NSFC, No. 81170890 and 81570835).	East Asian	China	Population-based	Illumina HumanHap610-Quad	0.95	0.95	-	-	10-6	Ethnic outliers; duplicates; gender mismatch; related individuals (first degree)	-
	BES_omni	BES	Beijing Eye Study	19426355	The Beijing Eye Study (BES) was funded by National Natural Science Foundation of China (NSFC, No. 81170890 and 81570835).	East Asian	China	Population-based	Illumina OmniExpress 700K	0.95	0.95	-	-	10-6	Ethnic outliers; duplicates; gender mismatch; related individuals (first degree)	-
	BiB_babypakistani	BiB	Born in Bradford	23064411	Born in Bradford is only possible because of the enthusiasm and commitment of the Children and Parents in BiB. We are grateful to all the participants, health professionals and researchers who have made Born in Bradford happen.	Pakistani	UK	Population-based	Illumina HumanCoreExome	0.995	0.995	-	-	-	-	-
	BiB_babywhitebritish	BiB	Born in Bradford	23064411	Born in Bradford is only possible because of the enthusiasm and commitment of the Children and Parents in BiB. We are grateful to all the participants, health professionals and researchers who have made Born in Bradford happen.	White European	UK	Population-based	Illumina HumanCoreExome	0.995	0.995	-	-	-	-	-
	BiB_nonukpakistani	BiB	Born in Bradford	23064411	Born in Bradford is only possible because of the enthusiasm and commitment of the Children and Parents in BiB. We are grateful to all the participants, health professionals and researchers who have made Born in Bradford happen.	Pakistani	UK (non-UK origin)	Population-based	Illumina HumanCoreExome	0.995	0.995	-	-	-	-	-
	BiB_ukpakistani	BiB	Born in Bradford	23064411	Born in Bradford is only possible because of the enthusiasm and commitment of the Children and Parents in BiB. We are grateful to all the participants, health professionals and researchers who have made Born in Bradford happen.	Pakistani	UK	Population-based	Illumina HumanCoreExome	0.995	0.995	-	-	-	-	-
	BiB_whitebritish	BiB	Born in Bradford	23064411	Born in Bradford is only possible because of the enthusiasm and commitment of the Children and Parents in BiB. We are grateful to all the participants, health professionals and researchers who have made Born in Bradford happen.	White European	UK	Population-based	Illumina HumanCoreExome	0.995	0.995	-	-	-	-	-
	BioMe-AFR_MEGA	IPM-BioMe	Institute for Personalized Medicine BioMe biobank	23583978	The Mount Sinai IPM BioMe Program is supported by The Andrea and Charles Bronfman Philanthropies.	European Ashkenazi Jews (AJ-EA; 808) and European non-Ashkenazi Jews (nonAJ-EA; 1118), African (AA; 3495) and Hispanic (HA; 4711) ancestry	USA	Hospital Biobank	IlluminaHumanOmniExpressExome-8 v1.0	0.98	0.99	FDR<1%	0.05	10-4	Ethnic outliers; duplicates; gender mismatch; related individuals (PI_HAT > 0.2)	Exclude ExomeChip SNPs (SNPs with 'exm' tag), exclude non-autosomal SNPs
	BioMe-AFR_OMNI	IPM-BioMe	Institute for Personalized Medicine BioMe biobank	23583978	The Mount Sinai IPM BioMe Program is supported by The Andrea and Charles Bronfman Philanthropies.	European Ashkenazi Jews (AJ-EA; 808) and European non-Ashkenazi Jews (nonAJ-EA; 1118), African (AA; 3495) and Hispanic (HA; 4711) ancestry	USA	Hospital Biobank	IlluminaHumanOmniExpressExome-8 v1.0	0.98	0.99	FDR<1%	0.05	10-4	Ethnic outliers; duplicates; gender mismatch; related individuals (PI_HAT > 0.2)	Exclude ExomeChip SNPs (SNPs with 'exm' tag), exclude non-autosomal SNPs
	BioMe-EAS_MEGA	IPM-BioMe	Institute for Personalized Medicine BioMe biobank	23583978	The Mount Sinai IPM BioMe Program is supported by The Andrea and Charles Bronfman Philanthropies.	European Ashkenazi Jews (AJ-EA; 808) and European non-Ashkenazi Jews (nonAJ-EA; 1118), African (AA; 3495) and Hispanic (HA; 4711) ancestry	USA	Hospital Biobank	IlluminaHumanOmniExpressExome-8 v1.0	0.98	0.99	FDR<1%	0.05	10-4	Ethnic outliers; duplicates; gender mismatch; related individuals (PI_HAT > 0.2)	Exclude ExomeChip SNPs (SNPs with 'exm' tag), exclude non-autosomal SNPs
	BioMe-EUR_AJ_OMNI	IPM-BioMe	Institute for Personalized Medicine BioMe biobank	23583978	The Mount Sinai IPM BioMe Program is supported by The Andrea and Charles Bronfman Philanthropies.	European Ashkenazi Jews (AJ-EA; 808) and European non-Ashkenazi Jews (nonAJ-EA; 1118), African (AA; 3495) and Hispanic (HA; 4711) ancestry	USA	Hospital Biobank	IlluminaHumanOmniExpressExome-8 v1.0	0.98	0.99	FDR<1%	0.05	10-4	Ethnic outliers; duplicates; gender mismatch; related individuals (PI_HAT > 0.2)	Exclude ExomeChip SNPs (SNPs with 'exm' tag), exclude non-autosomal SNPs
	BioMe-EUR-nonAJ_OMNI	IPM-BioMe	Institute for Personalized Medicine BioMe biobank	23583978	The Mount Sinai IPM BioMe Program is supported by The Andrea and Charles Bronfman Philanthropies.	European Ashkenazi Jews (AJ-EA; 808) and European non-Ashkenazi Jews (nonAJ-EA; 1118), African (AA; 3495) and Hispanic (HA; 4711) ancestry	USA	Hospital Biobank	IlluminaHumanOmniExpressExome-8 v1.0	0.98	0.99	FDR<1%	0.05	10-4	Ethnic outliers; duplicates; gender mismatch; related individuals (PI_HAT > 0.2)	Exclude ExomeChip SNPs (SNPs with 'exm' tag), exclude non-autosomal SNPs
	BioMe-HIS_MEGA	IPM-BioMe	Institute for Personalized Medicine BioMe biobank	23583978	The Mount Sinai IPM BioMe Program is supported by The Andrea and Charles Bronfman Philanthropies.	European Ashkenazi Jews (AJ-EA; 808) and European non-Ashkenazi Jews (nonAJ-EA; 1118), African (AA; 3495) and Hispanic (HA; 4711) ancestry	USA	Hospital Biobank	IlluminaHumanOmniExpressExome-8 v1.0	0.98	0.99	FDR<1%	0.05	10-4	Ethnic outliers; duplicates; gender mismatch; related individuals (PI_HAT > 0.2)	Exclude ExomeChip SNPs (SNPs with 'exm' tag), exclude non-autosomal SNPs
	BioMe-HIS_OMNI	IPM-BioMe	Institute for Personalized Medicine BioMe biobank	23583978	The Mount Sinai IPM BioMe Program is supported by The Andrea and Charles Bronfman Philanthropies.	European Ashkenazi Jews (AJ-EA; 808) and European non-Ashkenazi Jews (nonAJ-EA; 1118), African (AA; 3495) and Hispanic (HA; 4711) ancestry	USA	Hospital Biobank	IlluminaHumanOmniExpressExome-8 v1.0	0.98	0.99	FDR<1%	0.05	10-4	Ethnic outliers; duplicates; gender mismatch; related individuals (PI_HAT > 0.2)	Exclude ExomeChip SNPs (SNPs with 'exm' tag), exclude non-autosomal SNPs
	BioMe-SAS_MEGA	IPM-BioMe	Institute for Personalized Medicine BioMe biobank	23583978	The Mount Sinai IPM BioMe Program is supported by The Andrea and Charles Bronfman Philanthropies.	European Ashkenazi Jews (AJ-EA; 808) and European non-Ashkenazi Jews (nonAJ-EA; 1118), African (AA; 3495) and Hispanic (HA; 4711) ancestry	USA	Hospital Biobank	IlluminaHumanOmniExpressExome-8 v1.0	0.98	0.99	FDR<1%	0.05	10-4	Ethnic outliers; duplicates; gender mismatch; related individuals (PI_HAT > 0.2)	Exclude ExomeChip SNPs (SNPs with 'exm' tag), exclude non-autosomal SNPs
	BMDCS_AfAm	BMDCS	Bone Mineral Density in Childhood Study	17311856	This work was supported by the National Institutes of Health [grant number R01 HD58886 to B.Z. and S.G.]; the Eunice Kennedy Shriver National Institute of Child Health and Human Development [grant numbers N01-HD-1-3228, -3329, -3330, -3331, -3332, -3333]; the Clinical and Translational Science Awards Program [grant number 8 UL1 TR000077]; American Diabetes Association Grant 1-17-PDF-077 [to D.C.]…	African American	USA	Population-based	Illumina Infinium II OMNI Express plus Exome BeadChip	0.95	0.95	NA	0.01	10-5	Duplicates; gender mismatch	-
	BMDCS_AsAm	BMDCS	Bone Mineral Density in Childhood Study	17311856	This work was supported by the National Institutes of Health [grant number R01 HD58886 to B.Z. and S.G.]; the Eunice Kennedy Shriver National Institute of Child Health and Human Development [grant numbers N01-HD-1-3228, -3329, -3330, -3331, -3332, -3333]; the Clinical and Translational Science Awards Program [grant number 8 UL1 TR000077]; American Diabetes Association Grant 1-17-PDF-077 [to D.C.]…	Asian American	USA	Population-based	Illumina Infinium II OMNI Express plus Exome BeadChip	0.95	0.95	NA	0.01	10-5	Duplicates; gender mismatch	-
	BMDCS_EUR	BMDCS	Bone Mineral Density in Childhood Study	17311856	This work was supported by the National Institutes of Health [grant number R01 HD58886 to B.Z. and S.G.]; the Eunice Kennedy Shriver National Institute of Child Health and Human Development [grant numbers N01-HD-1-3228, -3329, -3330, -3331, -3332, -3333]; the Clinical and Translational Science Awards Program [grant number 8 UL1 TR000077]; American Diabetes Association Grant 1-17-PDF-077 [to D.C.]…	European American	USA	Population-based	Illumina Infinium II OMNI Express plus Exome BeadChip	0.95	0.95	NA	0.01	10-5	Duplicates; gender mismatch	-
	Botnia	BOTNIA	The Botnia Study	17463246	The Botnia and The PPP-Botnia studies have been financially supported by grants from Folkhälsan Research Foundation, the Sigrid Juselius Foundation, The Academy of Finland (grants no. 263401, 267882, 312063 to LG, 312072 to TT), Nordic Center of Excellence in Disease Genetics, EU (EXGENESIS, MOSAIC FP7-600914), Ollqvist Foundation, Swedish Cultural Foundation in Finland, Finnish Diabetes Research…	European descent	Finland	Healthcare centres	IlluminaHumanOmniExpressExome-8 v1.0	0.98	0.99	FDR<1%	0.05	10-4	Ethnic outliers; duplicates; gender mismatch	-
	BRIGHT	BRIGHT	British Genetics of Hypertension	12826435	This work was funded by the Medical Research Council of Great Britain (grant number: G9521010D). The BRIGHT study is extremely grateful to all the patients who participated in the study and the BRIGHT nursing team. This work forms part of the research themes contributing to the translational research portfolio for the NIHR Barts Cardiovascular Biomedical Research Unit.	European descent	UK	Hypertensive cases	Affymetrix GeneChip 500k array	0.97	0.95	Het > 0.3 or Het < 0.225	> 0% (excluded 27,420 monomorhpic SNPs)	10-7	Non European ancestry; duplicates; 1st or 2nd deg relatives; gender mismatch	-
	BROAD	FINRISK	The National FINRISK Study	29165699	This study has been funded by the Academy of Finland. We are grateful for the THL DNA laboratory for its skillful work to produce the DNA samples in this study. We thank the Sanger Insititute genotyping facilities for genotyping the samples.	European descent	Finland	Population-based	IlluminaHumanCoreExome	0.98	0.95	3 sd	0.05	10-6	Ethnic outliers; duplicates; gender mismatch	-
	CARL	CARL	Carlantino Study		supported by Italian Ministry of Health	European descent	Italy	Population-based	HumanCNV370	0.97	0.97	FDR<1%	0.01	10-8	Ethnic outliers; duplicates; gender mismatch; IBS incompatible with pedigree	-
	CHOP_AA	CHOP	Children's Hospital of Philadephia		We thank the network of primary care clinicians, their patients and families for their contribution to this project and clinical research facilitated through the Pediatric Research Consortium (PeRC) at The Childrens Hospital of Philadelphia. Rosetta Chiavacci, Elvira Dabaghyan, Hope Thomas, Kisha Harden, Andrew Hill, Kenya Fain, Crystal Johnson-Honesty, Cynthia Drummond, Shanell Harrison and Sara…	African American	United States of America	Population-based	Illumina HH550v1, HH550v3, Human610 Quad	0.95	0.95	NA	0.01	10-6	Ethnic outliers; duplicates; gender mismatch	-
	CHOP_CEU	CHOP	Children's Hospital of Philadephia		We thank the network of primary care clinicians, their patients and families for their contribution to this project and clinical research facilitated through the Pediatric Research Consortium (PeRC) at The Childrens Hospital of Philadelphia. Rosetta Chiavacci, Elvira Dabaghyan, Hope Thomas, Kisha Harden, Andrew Hill, Kenya Fain, Crystal Johnson-Honesty, Cynthia Drummond, Shanell Harrison and Sara…	European descent	United States of America	Population-based	Illumina HH550v1, HH550v3, Human610 Quad	0.95	0.95	NA	0.01	10-6	Ethnic outliers; duplicates; gender mismatch	-
	CHRIS	CHRIS	The Cooperative Health Research in South Tyrol study	26541195	We thank all study participants. The CHRIS study was funded by the Department of Innovation, Research, and University of the Autonomous Province of Bolzano-South Tyrol.	European descent	Italy	Population-based	Illumina HumanOmniExpressExome	0.99	0.99	NA	0.01	10-6	Duplicates; gender mismatch; mismatch with previous genotype data	-
	CHS_AA	CHS	Cardiovascular Health Study	1669507	This CHS research was supported by NHLBI contracts HHSN268201200036C, HHSN268200800007C, HHSN268200960009C, HHSN268201800001C, N01HC55222, N01HC85079, N01HC85080, N01HC85081, N01HC85082, N01HC85083, N01HC85086; and NHLBI grants U01HL080295, R01HL085251, R01HL087652, R01HL105756, R01HL103612, R01HL120393, and R01HL130114 with additional contribution from the National Institute of Neurological Diso…	African American	United States of America	Population-based	Illumina HumanOmni1-Quad_v1 Bead Chip system	0.95	0.97	NA	-	10-5	Gender mismatch, discordance with known sex or prior genotyping, lack of consent for DNA studies.	>1 duplicate error or Mendelian inconsistency, heterozygote frequency=0.
	CHS_EA	CHS	Cardiovascular Health Study	1669507	This CHS research was supported by NHLBI contracts HHSN268201200036C, HHSN268200800007C, HHSN268200960009C, HHSN268201800001C, N01HC55222, N01HC85079, N01HC85080, N01HC85081, N01HC85082, N01HC85083, N01HC85086; and NHLBI grants U01HL080295, R01HL085251, R01HL087652, R01HL105756, R01HL103612, R01HL120393, and R01HL130114 with additional contribution from the National Institute of Neurological Diso…	European descent	United States of America	Population-based	Illumina 370CNV BeadChip system	0.95	0.97	NA	-	10-5	Gender mismatch, discordance with known sex or prior genotyping, lack of consent for DNA studies.	> 2 duplicate errors or Mendelian inconsistencies, heterozygote frequency=0.
	Cilento370K	CILENTO	Cilento Study	17476112 , 19550436	We thank the populations of Cilento for their participation in the study. This work was supported by grants from the Italian Ministry of Universities (FIRB-RBNE08NKH7, INTEROMICS Flagship Project), the Assessorato Ricerca Regione Campania, the Fondazione con il SUD (2011-PDR-13) and the Fondazione Banco di Napoli to MC.	European descent	Italy	Cross-sectional population based	Illumina 370 K	0.95	0.95	NA	0.01	None	-	-
	Cilento700K_1	CILENTO	Cilento Study	17476113 , 19550436	We thank the populations of Cilento for their participation in the study. This work was supported by grants from the Italian Ministry of Universities (FIRB-RBNE08NKH7, INTEROMICS Flagship Project), the Assessorato Ricerca Regione Campania, the Fondazione con il SUD (2011-PDR-13) and the Fondazione Banco di Napoli to MC.	European descent	Italy	Cross-sectional population based	Illumina OmniExpress 700K	0.95	0.95	NA	0.01	None	-	-
	Cilento700K_2	CILENTO	Cilento Study	17476114 , 19550436	We thank the populations of Cilento for their participation in the study. This work was supported by grants from the Italian Ministry of Universities (FIRB-RBNE08NKH7, INTEROMICS Flagship Project), the Assessorato Ricerca Regione Campania, the Fondazione con il SUD (2011-PDR-13) and the Fondazione Banco di Napoli to MC.	European descent	Italy	Cross-sectional population based	Illumina OmniExpress 700K	0.95	0.95	NA	0.01	None	-	-
	CLHNS	CLHNS	Cebu Longitudinal Health and Nutrition Study	20507864	This research was supported by National Institutes of Health grants DK078150, TW005596, and HL085144 and pilot funds from RR020649, ES010126, and DK056350.	Filipino	The Philippines	Population-based	Affymetrix 5.0	0.97	0.9	None excluded	-	10-6	Duplicates; one member of 1st-degree relative pairs	-
	COLAUS	COLAUS	Cohort Lausannois	18366642	The CoLaus authors thank Yolande Barreau, Mathieu Firmann, Vladimir Mayor, Anne-Lise Bastian, Binasa Ramic, Martine Moranville, Martine Baumer, Marcy Sagette, Jeanne Ecoffey and Sylvie Mermoud for data collection. The CoLaus study received financial contributions from GlaxoSmithKline, the Faculty of Biology and Medicine of Lausanne, the Swiss National Science Foundation (33CSCO-122661, 3200BO-111…	European descent	Switzerland	Population-based	Affymetrix 500k	0.9	0.7	NA	0.0001	10-7	-	-
	CTMM	CTMM	CTMM: Circulating Cells Study	23975238		European descent	Netherlands	Disease cohort study	Affymetrix Axiom Tx	0.98	0.97	3s.d.	0.03	10-6	Ethnic outliers; duplicates; gender mismatch; IBS incompatible with pedigree	-
	DC-1M	DC	Diabetic Cohort	28898713	The authors thank all investigators, staff members, and study participants for their contributions. We are grateful to the NUH Tissue Repository and the Genome Institute of Singapore, Agency for Science, Technology and Research, Singapore which provided services for tissue archival and genotyping	East Asian	Singapore	Case-control	Illumina HumanHap1Mduov3	0.95	0.95	-	-	10-6	Ethnic outliers; duplicates; gender mismatch; related individuals (first degree)	-
	DC-610	DC	Diabetic Cohort	28898713	The authors thank all investigators, staff members, and study participants for their contributions. We are grateful to the NUH Tissue Repository and the Genome Institute of Singapore, Agency for Science, Technology and Research, Singapore which provided services for tissue archival and genotyping	East Asian	Singapore	Case-control	Illumina HumanHap610-Quad	0.95	0.95	-	-	10-6	Ethnic outliers; duplicates; gender mismatch; related individuals (first degree)	-
	deCODE_Iceland	deCODE	Icelandic deCODE Study	25977816, 28933420	We thank the subjects of the deCODE study for their participation. We also thank the staff at the deCODE Genetics core facilities for their important contributions to this work.	European (Icelandic)	Iceland	Population-based	Intersection of Illumina Omni and Illumina HumanHap chip families	0.97	0.95	NA	0.01	10-3	Ethnic outliers; ancestry < 0.75 Icelandic; duplicates; gender mismatch; unresolvable pedigree mismatch	-
	DNBC_cases	DNBC	Danish National Birth Cohort	11775787	Funding support for the Danish National Birth Cohort (DNBC) was provided by the Danish National Research Foundation, the Danish Pharmacists Fund, the Egmont Foundation, the March of Dimes Birth Defects Foundation, the Augustinus Foundation and the Health Fund of the Danish Health Insurance Societies. The generation of GWAS genotype data for the DNBC samples was carried out within the GENEVA conso…	European descent	Denmark	Case-control (mothers in preterm delivery study)	Illumina Human660w-Quad	0.98	0.98	Within 3 standard deviations from mean autosomal heterozygosity rate	0.01	10-6	Ethnic outliers; duplicates; gender mismatch; IBS incompatible with pedigree	-
	DNBC_controls	DNBC	Danish National Birth Cohort	11775787	Funding support for the Danish National Birth Cohort (DNBC) was provided by the Danish National Research Foundation, the Danish Pharmacists Fund, the Egmont Foundation, the March of Dimes Birth Defects Foundation, the Augustinus Foundation and the Health Fund of the Danish Health Insurance Societies. The generation of GWAS genotype data for the DNBC samples was carried out within the GENEVA conso…	European descent	Denmark	Case-control (mothers in preterm delivery study)	Illumina Human660w-Quad	0.98	0.98	Within 3 standard deviations from mean autosomal heterozygosity rate	0.01	10-6	Ethnic outliers; duplicates; gender mismatch; IBS incompatible with pedigree	-
	EGCUT_CORE	EGCUT	Estonian Genome Centre University of Tartu	24518929	EGCUT was supported by Estonian Research Council [IUT20-60, IUT24-6, PUT1660 to T.E; European Union Horizon 2020 [692145]; European Union through the European Regional Development Fund [2014-2020.4.01.15-0012 GENTRANSMED];	European descent	Estonia	Population-based	Illumina Human370CNV	0.95	0.95	NA	0.01	10-6	Ethnic outliers; duplicates; gender mismatch; incomplete phenotype; cryptic relatedness	-
	EGCUT_GSA	EGCUT	Estonian Genome Centre University of Tartu	24518929	EGCUT was supported by Estonian Research Council [IUT20-60, IUT24-6, PUT1660 to T.E.; European Union Horizon 2020 [692145]; European Union through the European Regional Development Fund [2014-2020.4.01.15-0012 GENTRANSMED];	European descent	Estonia	Population-based	Illumina GSA	0.95	0.95	NA	0.01	10-6	Ethnic outliers; duplicates; gender mismatch; incomplete phenotype; cryptic relatedness	-
	EGCUT_OMNI	EGCUT	Estonian Genome Centre University of Tartu	24518929	EGCUT was supported by Estonian Research Council [IUT20-60, IUT24-6, PUT1660 to T.E.; European Union Horizon 2020 [692145]; European Union through the European Regional Development Fund [2014-2020.4.01.15-0012 GENTRANSMED];	European descent	Estonia	Population-based	Illumina OmniExpress	0.95	0.95	NA	0.01	10-6	Ethnic outliers; duplicates; gender mismatch; incomplete phenotype; cryptic relatedness	-
	EPIC_Norfolk	EPIC-Norfolk	European Prospective Investigation into Cancer- Norfolk	10466767	The EPIC Norfolk Study is funded by program grants from the Medical Research Council UK and Cancer Research UK, and by additional support from the European Union, Stroke Association, British Heart Foundation, Department of Health, Food Standards Agency, and the Wellcome Trust.	European descent	England	Population-based	Affymetrix Axiom Genotyping arrays	0.97	0.95	Heterozygosity outlier (calculated for SNPs with minor allele frequency >1% and <1%)	>0%	10-8	DishQC<0.82	-
	EPIC_Potsdam	EPIC-Potsdam	European Prospective Investigation into Cancer and Nutrition - Potsdam Study	10592368	Supported by the German Federal Ministry of Science (01 EA 9401) and the European Union (SOC 95201408 05F02) for the recruitment phase of the EPIC-Potsdam Study. The follow-up of the EPIC-Potsdam Study was supported by the German Cancer Aid (70-2488-Ha I) and the European Community (SOC 98200769 05F02). This work was furthermore supported by a grant from the German Federal Ministry of Education a…		Germany	Population-based	Illumina OmniExpressExome		0.97					-
	EPICOR	EPIC	Italian cardiovascular section of EPIC	26705428	The work was supported by the Compagnia di San Paolo for the EPIC-Italy and EPICOR projects, the Italian Institute for Genomic Medicine (IIGM, formerly Human Genetics Foundation-Torino, HuGeF, Turin, Italy) and the MIUR ex60% grant. EPIC-Italy is further supported by a grant from the “Associazione Italiana per la Ricerca sul Cancro” (AIRC, Milan).	European descent	Italy	Population-based	Illumina OmniExpressExome	0.95	0.95	NA	0.01	10-6	Ancestry outliers by PCA; duplicates; gender mismatch; IBS incompatible with pedigree	-
	ERF_250k	ERF	Erasmus Rucphen Family Study	15845033	The ERF study as a part of EUROSPAN (European Special Populations Research Network) was supported by European Commission FP6 STRP grant number 018947 (LSHG-CT-2006-01947) and also received funding from the European Community's Seventh Framework Programme (FP7/2007-2013)/grant agreement HEALTH-F4-2007-201413 by the European Commission under the programme "Quality of Life and Management of the Livi…	European descent	The Netherlands	Family-based	Illumina 318k/370k/610k, Affymetrix 250k	0.98	0.95	FDR<1%	0.005	10-6	Ethnic outliers; duplicates; gender mismatch; IBS incompatible with pedigree	-
	ERF_318k	ERF	Erasmus Rucphen Family Study	15845033	The ERF study as a part of EUROSPAN (European Special Populations Research Network) was supported by European Commission FP6 STRP grant number 018947 (LSHG-CT-2006-01947) and also received funding from the European Community's Seventh Framework Programme (FP7/2007-2013)/grant agreement HEALTH-F4-2007-201413 by the European Commission under the programme "Quality of Life and Management of the Livi…	European descent	The Netherlands	Family-based	Illumina 318k/370k/610k, Affymetrix 250k	0.98	0.95	FDR<1%	0.005	10-6	Ethnic outliers; duplicates; gender mismatch; IBS incompatible with pedigree	-
	ERF_370k	ERF	Erasmus Rucphen Family Study	15845033	The ERF study as a part of EUROSPAN (European Special Populations Research Network) was supported by European Commission FP6 STRP grant number 018947 (LSHG-CT-2006-01947) and also received funding from the European Community's Seventh Framework Programme (FP7/2007-2013)/grant agreement HEALTH-F4-2007-201413 by the European Commission under the programme "Quality of Life and Management of the Livi…	European descent	The Netherlands	Family-based	Illumina 318k/370k/610k, Affymetrix 250k	0.98	0.95	FDR<1%	0.005	10-6	Ethnic outliers; duplicates; gender mismatch; IBS incompatible with pedigree	-
	FamHS_b1m_v1	FamHS	Family Heart Study	11713718	The FamHS was supported by RO1HL117078 from the National Heart, Lung, and Blood Institute, and R01DK08925607 from the National Institute of Diabetes and Digestive and Kidney Diseases	European descent	United States	Family-based	Illumina Human 1M-Duov3	0.98	0.98	NA	0.01	10-6	Ethnic outliers; duplicates; gender mismatch; IBS incompatible with pedigree	-
	FamHS_b1m_v2	FamHS	Family Heart Study	11713718	The FamHS was supported by RO1HL117078 from the National Heart, Lung, and Blood Institute, and R01DK08925607 from the National Institute of Diabetes and Digestive and Kidney Diseases	European descent	United States	Family-based	Illumina Human 1M-Duov3	0.98	0.98	NA	0.01	10-6	Ethnic outliers; duplicates; gender mismatch; IBS incompatible with pedigree	-
	FamHS_b550_v1	FamHS	Family Heart Study	11713718	The FamHS was supported by RO1HL117078 from the National Heart, Lung, and Blood Institute, and R01DK08925607 from the National Institute of Diabetes and Digestive and Kidney Diseases	European descent	United States	Family-based	Illumina HumMap550K	0.98	0.98	NA	0.01	10-6	Ethnic outliers; duplicates; gender mismatch; IBS incompatible with pedigree	-
	FamHS_b550_v2	FamHS	Family Heart Study	11713718	The FamHS was supported by RO1HL117078 from the National Heart, Lung, and Blood Institute, and R01DK08925607 from the National Institute of Diabetes and Digestive and Kidney Diseases	European descent	United States	Family-based	Illumina HumMap550K	0.98	0.98	NA	0.01	10-6	Ethnic outliers; duplicates; gender mismatch; IBS incompatible with pedigree	-
	FamHS_b610_v1	FamHS	Family Heart Study	11713718	The FamHS was supported by RO1HL117078 from the National Heart, Lung, and Blood Institute, and R01DK08925607 from the National Institute of Diabetes and Digestive and Kidney Diseases	European descent	United States	Family-based	Illumina Human 6100-Quadv1	0.97	0.98	NA	0.01	10-6	Ethnic outliers; duplicates; gender mismatch; IBS incompatible with pedigree	-
	FamHS_b610_v2	FamHS	Family Heart Study	11713718	The FamHS was supported by RO1HL117078 from the National Heart, Lung, and Blood Institute, and R01DK08925607 from the National Institute of Diabetes and Digestive and Kidney Diseases	European descent	United States	Family-based	Illumina Human 6100-Quadv1	0.97	0.98	NA	0.01	10-6	Ethnic outliers; duplicates; gender mismatch; IBS incompatible with pedigree	-
	Fenland	Fenland	Fenland Study	20935629	The Fenland Study is an ongoing population-based cohort study (started in 2005) designed to investigate the association between genetic and lifestyle environmental factors and the risk of obesity, insulin sensitivity, hyperglycaemia and related metabolic traits in men and women aged 30 to 55 yrs. Potential volunteers were recruited from General Practice sampling frames in the Fenland, Ely and Cam…	European descent	UK	Population-based	Affymetrix Axiom Genotyping arrays	0.95	0.95	Heterozygosity outlier (calculated separately for SNPs with minor allele frequency >1% and <1%)	>0%	10-6	DishQC < 0.82	-
	FinnTwin_ANTHROPOMETRIC	FinnTwin	Finnish Twin Cohort	23298696; 17254406; 12537860; 12537859	Wellcome Trust Sanger Institute, ENGAGE European Network for Genetic and Genomic Epidemiology, FP7-HEALTH-F4-2007, grant agreement number 201413, National Institute of Alcohol Abuse and Alcoholism (grants AA-12502, AA-00145, and AA-09203 to R. J. Rose and AA15416 and K02AA018755 to D. M. Dick) and the Academy of Finland (grants 100499, 205585, 118555, 141054, 265240, 263278, 264146 and 312073 to …	European descent	Finland	Population-based twin family study: Individuals from the Older twin cohort and from the FinnTwin12 and the FinnTwin16 studies	Illumina 610k/670k/HumanCoreExome chips	0.97	0.97	excluded if 3SD from mean	0.05	10-6	Duplicates; Gender mismatch; Sequenom fingerprint	-
	FinnTwin_BLOOD_PRESSURE	FinnTwin	Finnish Twin Cohort	23298696; 17254406; 12537860; 12537859	Wellcome Trust Sanger Institute, ENGAGE European Network for Genetic and Genomic Epidemiology, FP7-HEALTH-F4-2007, grant agreement number 201413, National Institute of Alcohol Abuse and Alcoholism (grants AA-12502, AA-00145, and AA-09203 to R. J. Rose and AA15416 and K02AA018755 to D. M. Dick) and the Academy of Finland (grants 100499, 205585, 118555, 141054, 265240, 263278, 264146 and 312073 to …	European descent	Finland	Population-based twin family study: Individuals from the Older twin cohort and from the FinnTwin12 and the FinnTwin16 studies	Illumina 610k/670k/HumanCoreExome chips	0.97	0.97	excluded if 3SD from mean	0.05	10-6	Duplicates; Gender mismatch; Sequenom fingerprint	-
	FinnTwin_COGNITION	FinnTwin	Finnish Twin Cohort	23298696; 17254406; 12537860; 12537859	Wellcome Trust Sanger Institute, ENGAGE European Network for Genetic and Genomic Epidemiology, FP7-HEALTH-F4-2007, grant agreement number 201413, National Institute of Alcohol Abuse and Alcoholism (grants AA-12502, AA-00145, and AA-09203 to R. J. Rose and AA15416 and K02AA018755 to D. M. Dick) and the Academy of Finland (grants 100499, 205585, 118555, 141054, 265240, 263278, 264146 and 312073 to …	European descent	Finland	Population-based twin family study: Individuals from the Older twin cohort and from the FinnTwin12 and the FinnTwin16 studies	Illumina 610k/670k/HumanCoreExome chips	0.97	0.97	excluded if 3SD from mean	0.05	10-6	Duplicates; Gender mismatch; Sequenom fingerprint	-
	FinnTwin_EDUCATION	FinnTwin	Finnish Twin Cohort	23298696; 17254406; 12537860; 12537859	Wellcome Trust Sanger Institute, ENGAGE European Network for Genetic and Genomic Epidemiology, FP7-HEALTH-F4-2007, grant agreement number 201413, National Institute of Alcohol Abuse and Alcoholism (grants AA-12502, AA-00145, and AA-09203 to R. J. Rose and AA15416 and K02AA018755 to D. M. Dick) and the Academy of Finland (grants 100499, 205585, 118555, 141054, 265240, 263278, 264146 and 312073 to …	European descent	Finland	Population-based twin family study: Individuals from the Older twin cohort and from the FinnTwin12 and the FinnTwin16 studies	Illumina 610k/670k/HumanCoreExome chips	0.97	0.97	excluded if 3SD from mean	0.05	10-6	Duplicates; Gender mismatch; Sequenom fingerprint	-
	FinnTwin_FERTILITY	FinnTwin	Finnish Twin Cohort	23298696; 17254406; 12537860; 12537859	Wellcome Trust Sanger Institute, ENGAGE European Network for Genetic and Genomic Epidemiology, FP7-HEALTH-F4-2007, grant agreement number 201413, National Institute of Alcohol Abuse and Alcoholism (grants AA-12502, AA-00145, and AA-09203 to R. J. Rose and AA15416 and K02AA018755 to D. M. Dick) and the Academy of Finland (grants 100499, 205585, 118555, 141054, 265240, 263278, 264146 and 312073 to …	European descent	Finland	Population-based twin family study: Individuals from the Older twin cohort and from the FinnTwin12 and the FinnTwin16 studies	Illumina 610k/670k/HumanCoreExome chips	0.97	0.97	excluded if 3SD from mean	0.05	10-6	Duplicates; Gender mismatch; Sequenom fingerprint	-
	FinnTwin_LIPIDS	FinnTwin	Finnish Twin Cohort	23298696; 17254406; 12537860; 12537859	Wellcome Trust Sanger Institute, ENGAGE European Network for Genetic and Genomic Epidemiology, FP7-HEALTH-F4-2007, grant agreement number 201413, National Institute of Alcohol Abuse and Alcoholism (grants AA-12502, AA-00145, and AA-09203 to R. J. Rose and AA15416 and K02AA018755 to D. M. Dick) and the Academy of Finland (grants 100499, 205585, 118555, 141054, 265240, 263278, 264146 and 312073 to …	European descent	Finland	Population-based twin family study: Individuals from the Older twin cohort and from the FinnTwin12 and the FinnTwin16 studies	Illumina 610k/670k/HumanCoreExome chips	0.97	0.97	excluded if 3SD from mean	0.05	10-6	Duplicates; Gender mismatch; Sequenom fingerprint	-
	FinnTwin_LUNG_FUNCTION	FinnTwin	Finnish Twin Cohort	23298696; 17254406; 12537860; 12537859	Wellcome Trust Sanger Institute, ENGAGE European Network for Genetic and Genomic Epidemiology, FP7-HEALTH-F4-2007, grant agreement number 201413, National Institute of Alcohol Abuse and Alcoholism (grants AA-12502, AA-00145, and AA-09203 to R. J. Rose and AA15416 and K02AA018755 to D. M. Dick) and the Academy of Finland (grants 100499, 205585, 118555, 141054, 265240, 263278, 264146 and 312073 to …	European descent	Finland	Population-based twin family study: Individuals from the Older twin cohort and from the FinnTwin12 and the FinnTwin16 studies	Illumina 610k/670k/HumanCoreExome chips	0.97	0.97	excluded if 3SD from mean	0.05	10-6	Duplicates; Gender mismatch; Sequenom fingerprint	-
	FinnTwin_REPRODUCTIVE_TIMING	FinnTwin	Finnish Twin Cohort	23298696; 17254406; 12537860; 12537859	Wellcome Trust Sanger Institute, ENGAGE European Network for Genetic and Genomic Epidemiology, FP7-HEALTH-F4-2007, grant agreement number 201413, National Institute of Alcohol Abuse and Alcoholism (grants AA-12502, AA-00145, and AA-09203 to R. J. Rose and AA15416 and K02AA018755 to D. M. Dick) and the Academy of Finland (grants 100499, 205585, 118555, 141054, 265240, 263278, 264146 and 312073 to …	European descent	Finland	Population-based twin family study: Individuals from the Older twin cohort and from the FinnTwin12 and the FinnTwin16 studies	Illumina 610k/670k/HumanCoreExome chips	0.97	0.97	excluded if 3SD from mean	0.05	10-6	Duplicates; Gender mismatch; Sequenom fingerprint	-
	FOCUS	FOCUS	Food Chain Plus	27723756	-	European descent	Germany	Cross-sectional	iOmni Express Exome 8 v1.2	0.9	0.95	>3sd	0.05	10-5	Ethnic outliers; duplicates; gender mismatch, relatives with IBD > 0.185	-
	FUSION_CASES	FUSION	Finland-United States Investigation of NIDDM Genetics	17463248	Support for FUSION was provided by NIH grants R01-DK062370 (to M.B.), R01-DK072193 (to K.L.M.), and intramural project number 1Z01-HG000024 (to F.S.C.). Genome-wide genotyping was conducted by the Johns Hopkins University Genetic Resources Core Facility SNP Center at the Center for Inherited Disease Research (CIDR), with support from CIDR NIH contract no. N01-HG-65403.	European descent	Finland	Controls from case-control design	Illumina Infinium II HumanHap300 BeadChip	0.85	0.95	NA	-	10-6	ethnic outliers; duplicates; gender mismatch; T2D case sample; overlapping METSIM samples	-
	FUSION_CONTROLS	FUSION	Finland-United States Investigation of NIDDM Genetics	17463248	Support for FUSION was provided by NIH grants R01-DK062370 (to M.B.), R01-DK072193 (to K.L.M.), and intramural project number 1Z01-HG000024 (to F.S.C.). Genome-wide genotyping was conducted by the Johns Hopkins University Genetic Resources Core Facility SNP Center at the Center for Inherited Disease Research (CIDR), with support from CIDR NIH contract no. N01-HG-65403.	European descent	Finland	Controls from case-control design	Illumina Infinium II HumanHap300 BeadChip	0.85	0.95	NA	-	10-6	ethnic outliers; duplicates; gender mismatch; T2D case sample; overlapping METSIM samples	-
	FVG_370	FVG	Genetic Park Friuli Venezia Giulia		supported by the Italian Ministry of Health, FVG Region, and Fondo Trieste	European descent	Italy	Population-based	Illumina HumanCNV370 and Illumina Omni Express	0.97	0.97	FDR<1%	0.01	10-8	Ethnic outliers; duplicates; gender mismatch; IBS incompatible with pedigree	-
	FVG_omni	FVG	Genetic Park Friuli Venezia Giulia		supported by the Italian Ministry of Health, FVG Region, and Fondo Trieste	European descent	Italy	Population-based	Illumina HumanCNV370 and Illumina Omni Express	0.97	0.97	FDR<1%	0.01	10-8	Ethnic outliers; duplicates; gender mismatch; IBS incompatible with pedigree	-
	GeneSTAR_AA	GeneSTAR	GeneSTAR study	3170971; 2128738; 16551714	This research was supported by the National Institutes of Health (National Heart, Lung, and Blood Institute, National Institute of Nursing Research, the Johns Hopkins University School of Medicine General Clinical Research Center/Institute for Clinical and Translational Research), Bethesda, Maryland, USA	African descent	USA	Family members of CAD cases	Illumina Human1M_v1C	0.9	0.99	NA	-	10-6	gender mismatch [n=2]; duplicate [n=1]; Mendelian error rate > 5% [n=4]; ethnic outliers [n=12]	strand issues
	GeneSTAR_EA	GeneSTAR	GeneSTAR study	3170971; 2128738; 16551714	This research was supported by the National Institutes of Health (National Heart, Lung, and Blood Institute, National Institute of Nursing Research, the Johns Hopkins University School of Medicine General Clinical Research Center/Institute for Clinical and Translational Research), Bethesda, Maryland, USA	European descent	USA	Family members of CAD cases	Illumina Human1M_v1C	0.9	0.99	NA	-	10-6	gender mismatch [n=1]; duplicate [n=0]; Mendelian error rate > 5% [n=10]; ethnic outliers [n=7]	strand issues
	GENOAAA	GENOA	Genetic Epidemiology Network of Arteriopathy	15121494	The Genetic Epidemiology Network of Arteriopathy (GENOA) is supported by the National Institutes of Health, grant numbers HL085571, HL087660, and HL100245 from National Heart, Lung, Blood Institute. We thank Eric Boerwinkle, PhD from the Human Genetics Center and Institute of Molecular Medicine and Division of Epidemiology, University of Texas Health Science Center, Houston, Texas, USA and Julie …	African American	USA	Cohort of sibships enriched for Hypertension	Affymetrix 6.0	0.95	0.95	NA	0.01	None	Ethnic outliers; duplicates; gender mismatch; IBS incompatible with pedigree	-
	GENOAEA	GENOA	Genetic Epidemiology Network of Arteriopathy	15121494	The Genetic Epidemiology Network of Arteriopathy (GENOA) is supported by the National Institutes of Health, grant numbers HL085571, HL087660, and HL100245 from National Heart, Lung, Blood Institute. We thank Eric Boerwinkle, PhD from the Human Genetics Center and Institute of Molecular Medicine and Division of Epidemiology, University of Texas Health Science Center, Houston, Texas, USA and Julie …	European descent	USA	Cohort of sibships enriched for Hypertension	Affymetrix 6.0	0.95	0.95	NA	0.01	None	Duplicates; gender mismatch; IBS incompatible with pedigree	-
	GENR	GENR	The Generation R Study	28070760; 25762173	We gratefully acknowledge the contribution of children and parents, general practitioners, hospitals, midwives and pharmacies in Rotterdam. The generation and management of GWAS genotype data for the Generation R Study was done at the Genetic Laboratory of the Department of Internal Medicine, Erasmus MC, The Netherlands. We thank Pascal Arp, Mila Jhamai, Marijn Verkerk, Lizbeth Herrera, Marjolein…	Admixed descent/ only European included	Netherlands	Population-based	Illumina 610-Quad chip	0.975	0.98	F-values < -0.096	0.01	10-7	Duplicates; gender mismatch; IBS incompatible with known familiar relations	Only European children included, total sample size 5,732
	GerMIFS I	GerMIFS	German Myocardial infarction family study I	17634449	German MI Family Study was supported by grants from the Deutsche Forschungsgemeinschaft and the Deutsche Herzstiftung, the National Genome Research Network 2 of the German Federal Ministry of Education and Research, and the Cardiogenics project of the European Union	European	Germany	Cases hospital based - controls population-based	GeneChip Human Mapping 500K Array Set							-
	GerMIFS II	GerMIFS	German Myocardial infarction family study II	19198612	German MI Family Study II was supported by grants from the Deutsche Forschungsgemeinschaft and the Deutsche Herzstiftung, the National Genome Research Network 2 of the German Federal Ministry of Education and Research, and the Cardiogenics project of the European Union	European	Germany	Cases hospital based, enriched for positive family hx of CAD - controls population-based	GeneChip Human Mapping 500K Array Set							-
	GerMIFS III	GerMIFS	German Myocardial infarction family study III	21378990	German MI Family Study III was supported by grants from the Deutsche Forschungsgemeinschaft and the Deutsche Herzstiftung, the National Genome Research Network 2 of the German Federal Ministry of Education and Research, and the Cardiogenics project of the European Union	European	Germany	Cases hospital based, enriched for positive family hx of CAD - controls population-based	GeneChip Human Mapping 500K Array Set							-
	GerMIFS IV	GerMIFS	German Myocardial infarction family study IV	23202125	German MI Family Study IV was supported by grants from the Deutsche Forschungsgemeinschaft and the Deutsche Herzstiftung, the National Genome Research Network 2 of the German Federal Ministry of Education and Research, and the Cardiogenics project of the European Union	European	Germany	Cases hospital based - controls population-based	GeneChip Human Mapping 500K Array Set							-
	GerMIFS V	GerMIFS	German Myocardial infarction family study V	28714975; 26343387	German MI Family Study V was supported by grants from the Deutsche Forschungsgemeinschaft and the Deutsche Herzstiftung, the National Genome Research Network 2 of the German Federal Ministry of Education and Research	European	Germany	Cases hospital based - controls population-based	GeneChip Human Mapping 500K Array Set							-
	godarts	GoDARTS	Genetics of Diabetes Audit and Research in Tayside Scotland	22456734	This research was supported by the Chief Scientist Office of the Scottish Government, Wellcome Trust, Innovative Medicines Initiative.	European	Scotland	Population based (diabetes only)	Illumina Omni Express	0.98	0.97	FDR<1%	0.01	10-6	Ethnic outliers; duplicates; gender mismatch; IBS incompatible with pedigree	-
	gs	GS:SFHS	Generation Scotland: Scottish Family Health Study	22786799	Generation Scotland received core support from the Chief Scientist Office of the Scottish Government Health Directorates [CZD/16/6] and the Scottish Funding Council [HR03006]. Genotyping of the GS:SFHS samples was carried out by the Genetics Core Laboratory at the Wellcome Trust Clinical Research Facility, Edinburgh, Scotland and was funded by the Medical Research Council UK and the Wellcome Trus…	European descent	Scotland	Population-based	Illumina HumanOmniExpressExome-8 v1.0 DNA Analysis BeadChip	0.98	0.98	NA	0.05	10-6	Ethnic outliers; duplicates; gender mismatch; IBS incompatible with pedigree	-
	HANDLS	HANDLS	Healthy Aging in Neighborhoods of Diversity across the Life Span (HANDLS) study	20828101	HANDLS (Healthy Aging in Neighborhoods of Diversity across the Life Span) was supported by the Intramural Research Program of the National Institutes of Health, National Institute on Aging and the National Center on Minority Health and Health Disparities (project # Z01-AG000513 and human subjects protocol number 09-AG-N248). Data analyses for the HANDLS study utilized the high-performance computa…	African American	USA	Population-based	Illumina 1M, 1M-Duo genotyping array combinations	0.95	0.95	Excess heterozygosity defined as > 3SD from the mean	0.05	1.00E-07	Ethnic outliers; mismatch between reported sex and genotype predicted sex; cryptic relatedness	Final sample genotyped after QC = 1024
	hap300	ORCADES	Orkney Complex Disease Study	18760389	This research was supported by the Chief Scientist Office of the Scottish Government, the Medical Research Council, the European Union Framework Programme 6, the MS Society UK, the Volant Trust, and the Royal Society.	European descent	Scotland	Population-based	Illumina Hap300	0.98	0.97	FDR<1%	0.01	10-6	Ethnic outliers; duplicates; gender mismatch; IBS incompatible with pedigree	-
	HBCS	HBCS	Helsinki Birth Cohort Study	21613556	We thank all study participants as well as everybody involved in the Helsinki Birth Cohort Study. Helsinki Birth Cohort Study has been supported by grants from the Academy of Finland, the Finnish Diabetes Research Society, Folkhlsan Research Foundation, Novo Nordisk Foundation, Finska Lkaresllskapet, Signe and Ane Gyllenberg Foundation, Ahokas Foundation, Emil Aaltonen Foundation, Juho Vainio Fou…	European descent	Finland	Birth cohort	Illumina 670K	0.95	0.95	?	0.05	10-6	Duplicate/related; Gender mismatch; Cryptic relatedness; Heterozygosity	-
	HPFSaffC0	HPFS	Health Professionals Follow up Study		Contributions from the Health Professionals Follow-up Study (HPFS) were supported by the National Institue of Health grants P01CA055075, P01DK070756, U01HG004728, UM1CA167552, R01HL088521, R01HL35464, R01EY015473, R01EY022305, P30EY014104 and R03DC013373	European descent	USA	Population-based, case-control (CHD, T2D)	Affymetrix6.0	90-98%	0.97	NA	0.05	10-6	Ethnic outliers; duplicates; gender mismatch; IBS incompatible with pedigree	-
	HPFSaffy	HPFS	Health Professionals Follow up Study		Contributions from the Health Professionals Follow-up Study (HPFS) were supported by the National Institue of Health grants P01CA055075, P01DK070756, U01HG004728, UM1CA167552, R01HL088521, R01HL35464, R01EY015473, R01EY022305, P30EY014104 and R03DC013373	European descent	USA	Population-based, case-control (CHD, T2D)	Affymetrix6.0	90-98%	0.97	NA	0.05	10-6	Ethnic outliers; duplicates; gender mismatch; IBS incompatible with pedigree	-
	HPFSaffyC1	HPFS	Health Professionals Follow up Study		Contributions from the Health Professionals Follow-up Study (HPFS) were supported by the National Institue of Health grants P01CA055075, P01DK070756, U01HG004728, UM1CA167552, R01HL088521, R01HL35464, R01EY015473, R01EY022305, P30EY014104 and R03DC013373	European descent	USA	Population-based, case-control (CHD, T2D)	Affymetrix6.0	90-98%	0.97	NA	0.05	10-6	Ethnic outliers; duplicates; gender mismatch; IBS incompatible with pedigree	-
	HPFSaffyT0	HPFS	Health Professionals Follow up Study		Contributions from the Health Professionals Follow-up Study (HPFS) were supported by the National Institue of Health grants P01CA055075, P01DK070756, U01HG004728, UM1CA167552, R01HL088521, R01HL35464, R01EY015473, R01EY022305, P30EY014104 and R03DC013373	European descent	USA	Population-based, case-control (CHD, T2D)	Affymetrix6.0	90-98%	0.97	NA	0.05	10-6	Ethnic outliers; duplicates; gender mismatch; IBS incompatible with pedigree	-
	HPFSaffyT1	HPFS	Health Professionals Follow up Study		Contributions from the Health Professionals Follow-up Study (HPFS) were supported by the National Institue of Health grants P01CA055075, P01DK070756, U01HG004728, UM1CA167552, R01HL088521, R01HL35464, R01EY015473, R01EY022305, P30EY014104 and R03DC013373	European descent	USA	Population-based, case-control (CHD, T2D)	Affymetrix6.0	90-98%	0.97	NA	0.05	10-6	Ethnic outliers; duplicates; gender mismatch; IBS incompatible with pedigree	-
	HPFSillumina	HPFS	Health Professionals Follow up Study		Contributions from the Health Professionals Follow-up Study (HPFS) were supported by the National Institue of Health grants P01CA055075, P01DK070756, U01HG004728, UM1CA167552, R01HL088521, R01HL35464, R01EY015473, R01EY022305, P30EY014104 and R03DC013373	European descent	USA	Population-based, case-control (advanced prostate cancer, glaucoma, kidney stone, pancreatic cancer)	Illumina Hap550, 610, 660	95-98%	0.97	NA	0.05	10-6	Ethnic outliers; duplicates; gender mismatch; IBS incompatible with pedigree	-
	HPFSomni	HPFS	Health Professionals Follow up Study		Contributions from the Health Professionals Follow-up Study (HPFS) were supported by the National Institue of Health grants P01CA055075, P01DK070756, U01HG004728, UM1CA167552, R01HL088521, R01HL35464, R01EY015473, R01EY022305, P30EY014104 and R03DC013373	European descent	USA	Population-based, case-control (colon cancer, gout)	OmniExpress	95-98%	0.97	NA	0.05	10-6	Ethnic outliers; duplicates; gender mismatch; IBS incompatible with pedigree	-
	HRS_AA	HRS	Health and Retirement Study	24671021	HRS is supported by the National Institute on Aging (NIA U01AG009740). The genotyping was funded separately by the National Institute on Aging (RC2 AG036495, RC4 AG039029). Our genotyping was conducted by the NIH Center for Inherited Disease Research (CIDR) at Johns Hopkins University. Genotyping quality control and final preparation of the data were performed by the Genetics Coordinating Center …	African American	USA	Population-based	Illumina Human Omni-2.5 Quad	0.98	0.98	None	0.01	10-6	Ethnic outliers; duplicates; gender mismatch; IBS incompatible with pedigree	-
	HRS_EA	HRS	Health and Retirement Study	24671021	HRS is supported by the National Institute on Aging (NIA U01AG009740). The genotyping was funded separately by the National Institute on Aging (RC2 AG036495, RC4 AG039029). Our genotyping was conducted by the NIH Center for Inherited Disease Research (CIDR) at Johns Hopkins University. Genotyping quality control and final preparation of the data were performed by the Genetics Coordinating Center …	European American	USA	Population-based	Illumina Human Omni-2.5 Quad	0.98	0.98	None	0.01	10-6	Ethnic outliers; duplicates; gender mismatch; IBS incompatible with pedigree	-
	HUFS	HUFS	Howard University Family Study	19609347	The contents of this publication are solely the responsibility of the authors and do not necessarily represent the official view of the National Institutes of Health. The study was supported by National Institutes of Health grants S06GM008016-320107 to Charles Rotimi and S06GM008016-380111 to Adebowale Adeyemo. Participant enrollment was carried out at the Howard University General Clinical Resea…	African American	United States of America	Population-based	Affymetrix Genome-Wide Human SNP Array 6.0	0.9	0.95	NA	0.01	10-3	Ethnic outliers; duplicates; pedigree inconsistencies; relatives	non-autosomal / 33687
	huji	JPS	Jerusalem Perinatal Study	26163255	This work was supported by the National Institutes of Health [grants R01HL088884, K01HL103174, 2T32HD052462-06, T32HL007902]; the Israeli Science Foundation [grant numbers 1252/07, 552/12]; the Israel Ministry of Health [IMH49267]; and the NUS-HUJ CREATE Programme of the National Research Foundation, Singapore [Project number 370062002].	Jewish	Israel	Population-based birth cohort	Affymetrix Axiom Biobank Genotyping Array	0.95	0.95	None	1e-05	None	Duplicates; gender mismatch; mendelian errors, IBD incompatible with pedigree	-
	huji_bw	JPS	Jerusalem Perinatal Study	26163255	This work was supported by the National Institutes of Health [grants R01HL088884, K01HL103174, 2T32HD052462-06, T32HL007902]; the Israeli Science Foundation [grant numbers 1252/07, 552/12]; the Israel Ministry of Health [IMH49267]; and the NUS-HUJ CREATE Programme of the National Research Foundation, Singapore [Project number 370062002].	Jewish	Israel	Population-based birth cohort	Affymetrix Axiom Biobank Genotyping Array	0.95	0.95	None	1e-05	None	Duplicates; gender mismatch; mendelian errors, IBD incompatible with pedigree	exlusion of variants with >100 mendelian errors
	Hutterites	Hutterites	Hutterites study	23932459	This research was supported by the National Institutes of Health grants R01 HD21244R01 and R01 HL085197 to C.O., as well as and R01 HG002899 to M.A.	European descent	USA	Population-based	Affymetrix 500k, 5.0, 6.0 overlaps	0.95	0.95	NA	0.05	10-3	IBS mismatch with pedigree; gender mismatch	5 or more Mendelian errors
	HyperGEN_white	HyperGEN	Hypertension Genetic Epidemiology Network	10964005	The Hypertension Genetic Epidemiology Network (HyperGEN) study is funded by cooperative agreements (U10) with NHLBI: HL54471, HL54472, HL54473, HL54495, HL54496, HL54497, HL54509, HL54515; and 2 R01 HL55673.	European descent	USA	Families with a family history of hypertension	Affymetrix 5.0	0.98	0.97	None	0.01	10-6	Pedigree inconsistencies	-
	HyperGEN_AA	HyperGEN	Hypertension Genetic Epidemiology Network	10964005	The Hypertension Genetic Epidemiology Network (HyperGEN) study is funded by cooperative agreements (U10) with NHLBI: HL54471, HL54472, HL54473, HL54495, HL54496, HL54497, HL54509, HL54515; and 2 R01 HL55673.	African American	USA	Families with a family history of hypertension	Affymetrix 6.0	0.98	0.97	None	0.01	10-6	Pedigree inconsistencies	-
	hypergenes_cases	HYPERGENES	European Network for Genetic-Epidemiological Studies	22184326	The European Union (grant FP7-HEALTH-2007-A-201550, HYPERGENES and InterOmics (PB05 MIUR-CNR Italian Flagship Project) provided financial support for the genotyping and experimental studies.	European descent	South-Europe and North Europe	Cases from case-control design	Illumina 1M	0.95	0.97	Het > +3sd or Het < -3sd	0.05	10-8	Ethnic outliers; heterozigousity; duplicates; gender mismatch; IBS incompatible with pedigree; call rate < 95%	-
	hypergenes	HYPERGENES	European Network for Genetic-Epidemiological Studies	22184326	The European Union (grant FP7-HEALTH-2007-A-201550, HYPERGENES and InterOmics (PB05 MIUR-CNR Italian Flagship Project) provided financial support for the genotyping and experimental studies.	European descent	South-Europe and North Europe	Controls from case-control design	Illumina 1M	0.95	0.97	Het > +3sd or Het < -3sd	0.05	10-8	Ethnic outliers; heterozigousity; duplicates; gender mismatch; IBS incompatible with pedigree; call rate < 95%	-
	INDICO_cases	INDICO	Indian Diabetes Consortium	23209189	This research was supported by Council of Scientific and Industrial Research(CSIR) task force project-Center for cARDIOvascular and MEtabolic Disorders (CARDIOMED BSC122-5) to DB	Indian (Indo-European)	India	Population-based	Illumina 610 Quad beadchip	0.99	0.95	Het > +3sd or Het < -3sd	0.01	10-7	Ethnic outliers; duplicates; gender mismatch; IBS incompatible with pedigree	-
	INDICO_controls	INDICO	Indian Diabetes Consortium	23209189	This research was supported by Council of Scientific and Industrial Research(CSIR) task force project-Center for cARDIOvascular and MEtabolic Disorders (CARDIOMED BSC122-5) to DB	Indian (Indo-European)	India	Population-based	Illumina 610 Quad beadchip	0.99	0.95	Het > +3sd or Het < -3sd	0.01	10-7	Ethnic outliers; duplicates; gender mismatch; IBS incompatible with pedigree	-
	inflammgen	FINGESTURE	Finnish Genetic Study for Arrhythmic Events	17000909, 18720091	FinGesture is supported the Finnish academy of Science, Helsinki, Finland; Sigrid Juselius Foundation, Helsinki, Finland; and Foundation Leducq, Paris, France.The genetic work was supported by the Montreal Heart Institute Foundation (www.fondationicm.org)	European descent	Finland	Case-control design	Affymetrix6.0	0.97	0.97	None	0.05	10-6		-
	InterOmics	InterOmics	Italian National Centre of Research Flagship Project	25410890	Italian Cohort for pharmacogenomics of hypertension	European descent	Italy	Single phenotype	Illumina HumanOmniExpress	0.95	0.99	Het > +3sd or Het < -3sd	0.01	10-8	Ethnic outliers; heterozigousity; duplicates; gender mismatch; IBS incompatible with pedigree	-
	kadoorie	CKB	China Kadoorie Biobank	22158673	The chief acknowledgment is to the participants, project staff, and China National Centre for Disease Control and Prevention (CDC) and its regional offices. China’s National Health Insurance provides electronic linkage to all hospital treatment. Funding sources: Baseline survey and first re-survey: Hong Kong Kadoorie Charitable Foundation; long-term follow-up: UK Wellcome Trust (202922/Z/16/Z, 10…	East Asian	China	Population-based	Affymetrix Axiom CKB_1	0.95	0.98	excluded if >3 SD greater than mean heterozygosity	none	10-6 (from 10df test from separate HWE test in each of 10 CKB regions)	poorly clustered SNPs (manual inspection), non-EAS ancestry (from PCA), genotype mismatch with other samples for same individual, SNPs with significant plate or batch effects, duplicates, gender mismatch with participant data	-
	kadoorie_resurvey	CKB	China Kadoorie Biobank	22158673	The chief acknowledgment is to the participants, project staff, and China National Centre for Disease Control and Prevention (CDC) and its regional offices. China’s National Health Insurance provides electronic linkage to all hospital treatment. Funding sources: Baseline survey and first re-survey: Hong Kong Kadoorie Charitable Foundation; long-term follow-up: UK Wellcome Trust (202922/Z/16/Z, 10…	East Asian	China	Population-based	Affymetrix Axiom CKB_1	0.95	0.98	excluded if >3 SD greater than mean heterozygosity	none	10-6 (from 10df test from separate HWE test in each of 10 CKB regions)	poorly clustered SNPs (manual inspection), non-EAS ancestry (from PCA), genotype mismatch with other samples for same individual, SNPs with significant plate or batch effects, duplicates, gender mismatch with participant data	-
	KORA_S4F4	KORA	Cooperative Health Research in the Region of Augsburg	16032513, 16032514	The KORA study was initiated and financed by the Helmholtz Zentrum München – German Research Center for Environmental Health, which is funded by the German Federal Ministry of Education and Research (BMBF) and by the State of Bavaria. Furthermore, KORA research was supported within the Munich Center of Health Sciences (MC-Health), Ludwig-Maximilians-Universität, as part of LMUinnovativ. This stud…	European descent	Germany	Population-based	Affymetrix Axiom	0.97	0.98	excluded if more than 5 SD from mean heterozygosity rate	none	10-10	mismatch of phenotypic and genetic gender; check for European ancestry; check for population outlier; mismatch with genotypes of same individual on other genotyping chips if available; individuals from KORA S4 cohort were removed	-
	KORA-F3	KORA	Cooperative Health Research in the Region of Augsburg	16032513, 16032514	The KORA study was initiated and financed by the Helmholtz Zentrum München – German Research Center for Environmental Health, which is funded by the German Federal Ministry of Education and Research (BMBF) and by the State of Bavaria. Furthermore, KORA research was supported within the Munich Center of Health Sciences (MC-Health), Ludwig-Maximilians-Universität, as part of LMUinnovativ. This stud…	European descent	Germany	Population-based	Illumina HumanOmniExpress 12v1; Illumina HumanOmni 2.5-4	0.97	0.98	excluded if more than 5 SD from mean heterozygosity rate	none	10-10	European descent	-
	korcula_phase1	CROATIA-Korcula	Croatia-Korcula study	24170729	The CROATIA-Korcula study was funded by grants from the Medical Research Council (UK), European Commission Framework 6 project EUROSPAN (Contract No. LSHG-CT-2006-018947), European Commission Framework 7 project BBMRI-LPC (Contract 313010), Croatian Science Foundation (Contract No. 8875), and Republic of Croatia Ministry of Science, Education and Sports research grants to I.R. (108-1080315-0302) …	European descent	Croatia	Population-based, Isolate	Illumina 370CNV	0.97	0.98	FDR<1%	0.01	10-6	Ethnic outliers; duplicates; gender mismatch; IBS incompatible with pedigree	-
	korcula_phase2+3	CROATIA-Korcula	Croatia-Korcula study	24170729	The CROATIA-Korcula study was funded by grants from the Medical Research Council (UK), European Commission Framework 6 project EUROSPAN (Contract No. LSHG-CT-2006-018947), European Commission Framework 7 project BBMRI-LPC (Contract 313010), Croatian Science Foundation (Contract No. 8875), and Republic of Croatia Ministry of Science, Education and Sports research grants to I.R. (108-1080315-0302) …	European descent	Croatia	Population-based, Isolate	Illumina Omni Express	0.97	0.98	FDR<1%	0.01	10-6	Ethnic outliers; duplicates; gender mismatch; IBS incompatible with pedigree	-
	LabExMI	Milieu Intérieur	Milieu Intérieur	25562703, 29476184	We thank the cohort participants and team members who contributed to these studies. The Milieu Intérieur studies are supported by the French government’s program ‘Investissement d’Avenir’, managed by the Agence Nationale de la Recherche (reference 10-LABX-69-01).	European descent	France	Population-based	Illumina HumanOmniExpress-24, Illumina HumanExome-12	0.97	0.99	Het > +3sd or < -3sd	0.05	10-7		-
	LBC1921	LBC1921	Lothian Birth Cohort 1921	14717632 and 22253310	We thank the cohort participants and team members who contributed to these studies. Phenotype collection in the Lothian Birth Cohort 1921 was supported by the UKs Biotechnology and Biological Sciences Research Council (BBSRC), The Royal Society, and The Chief Scientist Office of the Scottish Government. Genotyping was funded by the BBSRC. The work was undertaken by The University of Edinburgh Cen…	European descent	Scotland	Birth cohort	Illumina610-Quadv1	0.95	0.98	NA	0.01	10-3	Ethnic outliers; gender mismatch, relatedness	-
	LBC1936	LBC1936	Lothian Birth Cohort 1936	18053258 and 22253310	We thank the cohort participants and team members who contributed to these studies. Phenotype collection in the Lothian Birth Cohort 1936 was supported by Age UK (The Disconnected Mind project). Genotyping was funded by the BBSRC. The work was undertaken by The University of Edinburgh Centre for Cognitive Ageing and Cognitive Epidemiology, part of the cross council Lifelong Health and Wellbeing I…	European descent	Scotland	Birth cohort	Illumina610-Quadv1	0.95	0.98	NA	0.01	10-3	Ethnic outliers; gender mismatch, relatedness	-
	LifeLines	LifeLines	LifeLines Cohort Study	25502107	The Lifelines Biobank initiative has been made possible by funds from FES (Fonds Economische Structuurversterking), SNN (Samenwerkingsverband Noord Nederland) and REP (Ruimtelijk Economisch Programma). The authors wish to acknowledge the services of the Lifelines Cohort Study, the contributing research centres delivering data to Lifelines, and all the study participants.	European descent	Netherlands	Population-based	HumanCytoSNP-12	0.98	0.985	Het > +4sd or < -4sd	none	10-6	Duplicates, ethnic outliers, gender discrepancy	-
	LOLIPOP-EW610	LOLIPOP	London Life Sciences Prospective Population Study	21909115	The LOLIPOP study is supported by the National Institute for Health Research (NIHR) Comprehensive Biomedical Research Centre Imperial College Healthcare NHS Trust, the British Heart Foundation (SP/04/002), the Medical Research Council (G0601966, G0700931), the Wellcome Trust (084723/Z/08/Z, 090532 & 098381) the NIHR (RP-PG-0407-10371), the NIHR Official Development Assistance (ODA, award 16/136/6…	European descent	London, UK	Population-based	Illumina Human610	0.95	0.95	NA	0.01	10-6	Duplicates, gender discrepancy, contaminated samples, relatedness, call rate <95%	-
	LOLIPOP-EWA	LOLIPOP	London Life Sciences Prospective Population Study	18940312	The LOLIPOP study is supported by the National Institute for Health Research (NIHR) Comprehensive Biomedical Research Centre Imperial College Healthcare NHS Trust, the British Heart Foundation (SP/04/002), the Medical Research Council (G0601966, G0700931), the Wellcome Trust (084723/Z/08/Z, 090532 & 098381) the NIHR (RP-PG-0407-10371), the NIHR Official Development Assistance (ODA, award 16/136/6…	European descent	London, UK	Population-based	Affymetrix 500K	0.95	0.95	NA	0.01	10-6	Duplicates, contaminated samples, relatedness, samples already in EW610, call rate <95%	-
	LOLIPOP-EWP	LOLIPOP	London Life Sciences Prospective Population Study	18193046	The LOLIPOP study is supported by the National Institute for Health Research (NIHR) Comprehensive Biomedical Research Centre Imperial College Healthcare NHS Trust, the British Heart Foundation (SP/04/002), the Medical Research Council (G0601966, G0700931), the Wellcome Trust (084723/Z/08/Z, 090532 & 098381) the NIHR (RP-PG-0407-10371), the NIHR Official Development Assistance (ODA, award 16/136/6…	European descent	London, UK	Population-based, with enrichment: , samples ascertained on Adult Treatment Panel (ATP) III criteria for metabolic syndrome	Perlegen Custom	0.95	0.95	NA	0.01	10-6	Duplicates, contaminated samples, samples already in EW610, call rate <95%.	-
	LOLIPOP-IA317	LOLIPOP	London Life Sciences Prospective Population Study	18454146	The LOLIPOP study is supported by the National Institute for Health Research (NIHR) Comprehensive Biomedical Research Centre Imperial College Healthcare NHS Trust, the British Heart Foundation (SP/04/002), the Medical Research Council (G0601966, G0700931), the Wellcome Trust (084723/Z/08/Z, 090532 & 098381) the NIHR (RP-PG-0407-10371), the NIHR Official Development Assistance (ODA, award 16/136/6…	Indian Asians	London, UK	Population-based, with enrichment for insulin resistance and component phenotypes	Illumina HumanHap300K	0.95	0.95	NA	0.01	10-6	Duplicates, samples already in IA610, gender discrepancy, ethnic outliers, contaminated samples, relatedness, call rate <95%.	-
	LOLIPOP-IA610	LOLIPOP	London Life Sciences Prospective Population Study	19820698, 19651812	The LOLIPOP study is supported by the National Institute for Health Research (NIHR) Comprehensive Biomedical Research Centre Imperial College Healthcare NHS Trust, the British Heart Foundation (SP/04/002), the Medical Research Council (G0601966, G0700931), the Wellcome Trust (084723/Z/08/Z, 090532 & 098381) the NIHR (RP-PG-0407-10371), the NIHR Official Development Assistance (ODA, award 16/136/6…	Indian Asians	London, UK	Controls from case-control design	Illumina Human610	0.98	0.95	extreme heterozygosity calculations (N=9)	0.01	10-6	Duplicates, gender discrepancy, ethnic outliers, contaminated samples, relatedness, call rate <95%.	-
	LOLIPOP-OmniEE	LOLIPOP	London Life Sciences Prospective Population Study	23222517	The LOLIPOP study is supported by the National Institute for Health Research (NIHR) Comprehensive Biomedical Research Centre Imperial College Healthcare NHS Trust, the British Heart Foundation (SP/04/002), the Medical Research Council (G0601966, G0700931), the Wellcome Trust (084723/Z/08/Z, 090532 & 098381) the NIHR (RP-PG-0407-10371), the NIHR Official Development Assistance (ODA, award 16/136/6…	Indian Asians	London, UK	Population-based	OmniExpressExome BeadChip	0.99	0.98	extreme heterozygosity calculations (N=27)	0.01	10-6	Duplicates, samples already in IA610 or IA317, gender discrepancy, ethnic outliers, contaminated samples, relatedness, call rate <98%, extreme heterozygosity	-
	LURIC	LURIC	Ludwigshafen Risk and Cardiovascular Health Study	11258203	We thank the LURIC study team who were either temporarily or permanently involved in patient recruitment as well as sample and data handling, in addition to the laboratory staff at the Ludwigshafen General Hospital and the Universities of Freiburg and Ulm, Germany. LURIC was supported by the 7th Framework Programs AtheroRemo and RiskyCAD (grant agreement numbers 201668 and 305739) of the European…	European descent	Germany	Hospital-based	Affymetrix 6.0	0.95	0.98	NA	0.01	10E-4	Duplicates; gender mismatch;	-
	LURIC_CAD	LURIC	Ludwigshafen Risk and Cardiovascular Health Study	11258203	We thank the LURIC study team who were either temporarily or permanently involved in patient recruitment as well as sample and data handling, in addition to the laboratory staff at the Ludwigshafen General Hospital and the Universities of Freiburg and Ulm, Germany. LURIC was supported by the 7th Framework Programs AtheroRemo and RiskyCAD (grant agreement numbers 201668 and 305739) of the European…	European descent	Germany	Hospital-based	Affymetrix 6.0	0.95	0.98	NA	0.01	10E-4	Duplicates; gender mismatch;	-
	MARTHA	MARTHA	MARseille THrombosis Association study	22443383, 25772935	The MARTHA study is supported by the GENMED Laboratory of Excellence on Medical Genomics (ANR-10-LABX-0013) and by grants from the Program Hospitalier de Recherche Clinique	European descent	France	Patients with venous thrombosis	Human660W/610 Beadchip	0.95	0.99	extreme heterozygosity calculations	0.01	10-10	Ethnic outliers; gender mismatch, relatedness	-
	MESA_AFA	MESA	Multi-ethnic Study of Atherosclerosis	12397006	MESA and the MESA SHARe project are conducted and supported by the National Heart, Lung, and Blood Institute (NHLBI) in collaboration with MESA investigators. Support is provided by grants and contracts N01 HC-95159, N01-HC-95160, N01-HC-95161, N01-HC-95162, N01-HC-95163, N01-HC-95164, N01-HC-95165, N01-HC-95166, N01-HC-95167, N01-HC-95168, N01-HC-95169 and RR-024156. Funding for CARe genotyping …	European-;Chinese-;Hispanic-;African-American were recruited from six field centers	US	Population-based	Affymetrix 6.0	0.95	0.9	NA	0.01	10-6	Ethnic outliers; duplicates; gender mismatch;	-
	MESA_CAU	MESA	Multi-ethnic Study of Atherosclerosis	12397006	MESA and the MESA SHARe project are conducted and supported by the National Heart, Lung, and Blood Institute (NHLBI) in collaboration with MESA investigators. Support is provided by grants and contracts N01 HC-95159, N01-HC-95160, N01-HC-95161, N01-HC-95162, N01-HC-95163, N01-HC-95164, N01-HC-95165, N01-HC-95166, N01-HC-95167, N01-HC-95168, N01-HC-95169 and RR-024156. Funding for CARe genotyping …	European-;Chinese-;Hispanic-;African-American were recruited from six field centers	US	Population-based	Affymetrix 6.0	0.95	0.9	NA	0.01	10-6	Ethnic outliers; duplicates; gender mismatch;	-
	MESA_CHN	MESA	Multi-ethnic Study of Atherosclerosis	12397006	MESA and the MESA SHARe project are conducted and supported by the National Heart, Lung, and Blood Institute (NHLBI) in collaboration with MESA investigators. Support is provided by grants and contracts N01 HC-95159, N01-HC-95160, N01-HC-95161, N01-HC-95162, N01-HC-95163, N01-HC-95164, N01-HC-95165, N01-HC-95166, N01-HC-95167, N01-HC-95168, N01-HC-95169 and RR-024156. Funding for CARe genotyping …	European-;Chinese-;Hispanic-;African-American were recruited from six field centers	US	Population-based	Affymetrix 6.0	0.95	0.9	NA	0.01	10-6	Ethnic outliers; duplicates; gender mismatch;	-
	MESA_HIS	MESA	Multi-ethnic Study of Atherosclerosis	12397006	MESA and the MESA SHARe project are conducted and supported by the National Heart, Lung, and Blood Institute (NHLBI) in collaboration with MESA investigators. Support is provided by grants and contracts N01 HC-95159, N01-HC-95160, N01-HC-95161, N01-HC-95162, N01-HC-95163, N01-HC-95164, N01-HC-95165, N01-HC-95166, N01-HC-95167, N01-HC-95168, N01-HC-95169 and RR-024156. Funding for CARe genotyping …	European-;Chinese-;Hispanic-;African-American were recruited from six field centers	US	Population-based	Affymetrix 6.0	0.95	0.9	NA	0.01	10-6	Ethnic outliers; duplicates; gender mismatch;	-
	METSIM	METSIM	METabolic Syndrome In Men	19223598	The METSIM study was funded by the Academy of Finland (grants no. 77299 and 124243).	European descent	Finland	Population-based	Illumina Omni Express	0.85	0.95	NA	-	10-6	ethnic outliers; duplicates; gender mismatch; discordance with previous genotyping	-
	MRPRED	FINRISK	The National FINRISK Study	29165699	This study has been funded by the Academy of Finland. We are grateful for the THL DNA laboratory for its skillful work to produce the DNA samples in this study. We thank the Sanger Insititute genotyping facilities for genotyping the samples.	European descent	Finland	Population-based	IlluminaHumanCoreExome	0.98	0.95	3 sd	0.05	10-6	Ethnic outliers; duplicates; gender mismatch	-
	NEO	NEO	The Netherlands Epidemiology of Obesity Study	23576214	Acknowledgements The authors of the NEO study thank all individuals who participated in the Netherlands Epidemiology in Obesity study, all participating general practitioners for inviting eligible participants and all research nurses for collection of the data. We thank the NEO study group, Pat van Beelen, Petra Noordijk and Ingeborg de Jonge for the coordination, lab and data management of the N…	European	Netherlands	Population-based	Illumina HumanCoreExome chip	0.98	0.98	excluded if more than 3 SD from mean heterozygosity rate	none	10-6	ethnic outliers; duplicates; gender mismatch;	-
	NESCOG_825	NESCOG	Dutch Study of Cognition, Environment and Genes	23257114	This research was part of Science Live, the innovative research program of science center NEMO that enables scientists to carry out real, publishable, peer-reviewed research using NEMO visitors as volunteers.	European	Netherlands	Population-based	Illumina PsychChip array	0.95	0.95	3 sd	0.01	10-6	ethnic outliers; duplicates; gender mismatch;	-
	NHSaffT1	NHS	Nurses Health Study		Contributions from the Nurses Health Study (NHS) were supported by the National Institutes of Health grants P01CA87969, U01HG004728, UM1CA186107, R01CA49449, R01CA50385, R01HL034594, R01HL088521, R01EY015473, R01EY022305, P30EY014104, R03DC013373, and R03CA165131.	European descent	USA	Population-based, case-control (CHD, T2D)	Affymetrix6.0	90-98%	0.97	NA	0.05	10-6	Ethnic outliers; duplicates; gender mismatch; IBS incompatible with pedigree	-
	NHSaffy	NHS	Nurses Health Study		Contributions from the Nurses Health Study (NHS) were supported by the National Institutes of Health grants P01CA87969, U01HG004728, UM1CA186107, R01CA49449, R01CA50385, R01HL034594, R01HL088521, R01EY015473, R01EY022305, P30EY014104, R03DC013373, and R03CA165131.	European descent	USA	Population-based, case-control (CHD, T2D)	Affymetrix6.0	90-98%	0.97	NA	0.05	10-6	Ethnic outliers; duplicates; gender mismatch; IBS incompatible with pedigree	-
	NHSaffyc0	NHS	Nurses Health Study		Contributions from the Nurses Health Study (NHS) were supported by the National Institutes of Health grants P01CA87969, U01HG004728, UM1CA186107, R01CA49449, R01CA50385, R01HL034594, R01HL088521, R01EY015473, R01EY022305, P30EY014104, R03DC013373, and R03CA165131.	European descent	USA	Population-based, case-control (CHD, T2D)	Affymetrix6.0	90-98%	0.97	NA	0.05	10-6	Ethnic outliers; duplicates; gender mismatch; IBS incompatible with pedigree	-
	NHSaffyC1	NHS	Nurses Health Study		Contributions from the Nurses Health Study (NHS) were supported by the National Institutes of Health grants P01CA87969, U01HG004728, UM1CA186107, R01CA49449, R01CA50385, R01HL034594, R01HL088521, R01EY015473, R01EY022305, P30EY014104, R03DC013373, and R03CA165131.	European descent	USA	Population-based, case-control (CHD, T2D)	Affymetrix6.0	90-98%	0.97	NA	0.05	10-6	Ethnic outliers; duplicates; gender mismatch; IBS incompatible with pedigree	-
	NHSaffyT0	NHS	Nurses Health Study		Contributions from the Nurses Health Study (NHS) were supported by the National Institutes of Health grants P01CA87969, U01HG004728, UM1CA186107, R01CA49449, R01CA50385, R01HL034594, R01HL088521, R01EY015473, R01EY022305, P30EY014104, R03DC013373, and R03CA165131.	European descent	USA	Population-based, case-control (CHD, T2D)	Affymetrix6.0	90-98%	0.97	NA	0.05	10-6	Ethnic outliers; duplicates; gender mismatch; IBS incompatible with pedigree	-
	NHSIllumina	NHS	Nurses Health Study		Contributions from the Nurses Health Study (NHS) were supported by the National Institutes of Health grants P01CA87969, U01HG004728, UM1CA186107, R01CA49449, R01CA50385, R01HL034594, R01HL088521, R01EY015473, R01EY022305, P30EY014104, R03DC013373, and R03CA165131.	European descent	USA	Population-based, case-control (BrCa, glaucoma, pancreatic cancer, kidney stone)	Illumina Hap550, 610, 660	95-98%	0.97	NA	0.05	10-6	Ethnic outliers; duplicates; gender mismatch; IBS incompatible with pedigree	-
	NHSomni	NHS	Nurses Health Study		Contributions from the Nurses Health Study (NHS) were supported by the National Institutes of Health grants P01CA87969, U01HG004728, UM1CA186107, R01CA49449, R01CA50385, R01HL034594, R01HL088521, R01EY015473, R01EY022305, P30EY014104, R03DC013373, and R03CA165131.	European descent	USA	Population-based, case-control (colon cancer, endometrial cancer, gout, mammographic density)	OmniExpress	95-98%	0.97	NA	0.05	10-6	Ethnic outliers; duplicates; gender mismatch; IBS incompatible with pedigree	-
	Norfolk_Island	NIHS	Norfolk Island Health Study	24314549	This research was supported by funding from a National Health and Medical Research Council of Australia project grant. M.C.B. was supported by a Corbett Postgraduate Research Scholarship, and R.A.L. was partially supported by a Corbett Research and a Griffith University Areas of Strategic Investment for Chronic Disease Fellowship. The SOLAR statistical genetics computer pack- age is supported by …	European/Polynesian admixture	Norfolk Island	Population-based	Illumina 610 Quad	0.98	0.99	NA	0.01	10-5	Ethnic outliers; duplicates; gender mismatch; IBS incompatible with pedigree	-
	NSPHS_ka06	NSPHS	North Swedish Population Health Study		The NSPHS was funded by the Swedish Medical Research Council (Project K2007-66X-20270-01-3), and the Foundati on for Strategic Research. NSPHS, as part of European Special Populations Research Network, was also supported by European Commission Sixth Framework Programme Specic Targeted Research Projects Grant 01947 (LSHG-CT-2006-01947). We thank district nurse Svea Hennix for data collection, Inge…	European descent	Sweden	Population-based	Illumina Hap300	0.95	0.9	FDR < 1%	0.01	3.4*10e-8	genetic outliers, twins, duplicates	-
	NSPHS_ka09	NSPHS	North Swedish Population Health Study		The NSPHS was funded by the Swedish Medical Research Council (Project K2007-66X-20270-01-3), and the Foundati on for Strategic Research. NSPHS, as part of European Special Populations Research Network, was also supported by European Commission Sixth Framework Programme Specic Targeted Research Projects Grant 01947 (LSHG-CT-2006-01947). We thank district nurse Svea Hennix for data collection, Inge…	European descent	Sweden	Population-based	Illumina Omni Express	0.95	0.9	FDR<1%	0.01	1.4*10e-8	genetic outliers, twins, duplicates	-
	OBB	OBB	Oxford Biobank	29040543	The Oxford Biobank is supported by the Oxford Biomedical Research Centre and part of the National NIHR Bioresource.	European descent	UK	Population-based	Affymetrix Axiom UK Biobank Genotyping Array	0.97	0.97	Het<mean±3×s.d.	0.01	10-6	Ethnic outliers; duplicates; gender mismatch	-
	OGP	OGP	Ogliastra Genetic Park	19247500	We thank the Ogliastra population and all the individuals who participated in this study. We are very grateful to the municipal administrators for their collaboration to the project and for economic and logistic support. This research was supported by grants from the Italian Ministry of Education, University and Research (MIUR) no.5571/DSPAR/2002 and (FIRB) D. M. no. 718/Ric/2005.	European descent	Sardinia, Italy	Population-based	Affymetrix 500K	0.97	0.95	FDR<1%	0.01	10-6	Ethnic outliers; duplicates; gender mismatch;	-
	omni	ORCADES	Orkney Complex Disease Study	18760389	This research was supported by the Chief Scientist Office of the Scottish Government, the Medical Research Council, the European Union Framework Programme 6, the MS Society UK, the Volant Trust, and the Royal Society.	European descent	Scotland	Population-based	Illumina Omni Express	0.98	0.97	FDR<1%	0.01	10-6	Ethnic outliers; duplicates; gender mismatch; IBS incompatible with pedigree	-
	pegasus_cases	PEGASUS	Pegasus Study		This research was supported by the Intramural Research Program of the Division of Cancer Epidemiology and Genetics, National Cancer Institute, National Institutes of Health.	European descent	U.S.A.	Population-based case-control	Illumina HumanOmni2.5	94% (n=323)	0.95	< 16% or > 21% (n=7)	0.05	10-6	Ethnic outliers (<80% European ancestry); unexpected duplicates; cryptic relatedness	-
	pegasus_controls	PEGASUS	Pegasus Study		This research was supported by the Intramural Research Program of the Division of Cancer Epidemiology and Genetics, National Cancer Institute, National Institutes of Health.	European descent	U.S.A.	Population-based case-control	Illumina HumanOmni2.5	94% (n=323)	0.95	< 16% or > 21% (n=7)	0.05	10-6	Ethnic outliers (<80% European ancestry); unexpected duplicates; cryptic relatedness	-
	PMNS	PMNS	Pune Maternal Nutrition Study		This research was supported by Council of Scientific and Industrial Research (CSIR), Ministry of Science and Technology, Government of India, India, under their XII-Five Year Plan titled "CARDIOMED". The cohorts were supported by funds from Department of Biotechnology, Ministry of Science and Technology, Government of India, India and Wellcome Trust, London, UK	Indian descent (Indo-European)	India	Population-based	Affymetrix SNP 6.0	0.95	0.95	NA	0.05	10-6	Ethnic outliers; duplicates; gender mismatch; IBS incompatible with pedigree; PCA outlier; lack of phenotype	-
	polynesian_east	POLYNESIA_east	The Genetics of Gout in Aotearoa New Zealand Study		This research was supported by the Health Research Council of New Zealand	New Zealand Maori and Cook Island Maori (resident in New Zealand)	New Zealand	Case-control	Illumina CoreExome	0.99	0.95	NA	0.01	None	Ethnic outliers; duplicates; gender mismatch	-
	polynesian_west	POLYNESIA_west	The Genetics of Gout in Aotearoa New Zealand Study		This research was supported by the Health Research Council of New Zealand	Samoan, Tongan, Niue, Tokelau (resident in New Zealand)	New Zealand	Case-control	Illumina CoreExome	0.99	0.95	NA	0.01	None	Ethnic outliers; duplicates; gender mismatch	-
	POPGEN	POPGEN	POPGEN Controls	29285753, 22736164, 16490960	The PopGen 2.0 network was supported by a grant from the German Federal Ministry of Education and Research (01EY1103)	European descent	Germany	Population-based	Affymetrix SNP 6.0	0.9	0.95	>3sd, 29 samples excluded	0.05	10-5	Ethnic outliers; duplicates; gender mismatch, relatives with IBD > 0.185	-
	PREVEND genetics is supported by the Dutch Kidney Foundation (Grant E033), the EU project grant GENECURE (FP-6 LSHM CT 2006 037697), the National Institutes of Health (grant 2R01LM010098), The Netherlands organization for health research and development (NWO-Groot grant 175.010.2007.006, NWO VENI grant 916.761.70, ZonMw grant 90.700.441), and the Dutch Inter University Cardiology Institute Nether…	PREVEND	Prevention of REnal and Vascular ENd-stage Disease	11004219	PREVEND genetics is supported by the Dutch Kidney Foundation (Grant E033), the EU project grant GENECURE (FP-6 LSHM CT 2006 037697), the National Institutes of Health (grant 2R01LM010098), The Netherlands organization for health research and development (NWO-Groot grant 175.010.2007.006, NWO VENI grant 916.761.70, ZonMw grant 90.700.441), and the Dutch Inter University Cardiology Institute Nether…	European descent	Netherlands	Population-based	Cypto-SNP	0.95	0.95	NA	0.05	10-5	Ethnic outliers; duplicates; gender mismatch; IBS incompatible with pedigree; sample mixups	-
	PROCARDIS_1M_cases	PROCARDIS	The Precocious Coronary Artery Disease Study	20032323	PROCARDIS was supported by the European Community Sixth Framework Program (LSHM-CT- 2007-037273), AstraZeneca, the British Heart Foundation, the Wellcome Trust (Contract No. 075491/Z/04), the Swedish Research Council, the Knut and Alice Wallenberg Foundation, the Swedish Heart-Lung Foundation, the Torsten and Ragnar Söderberg Foundation, the Strategic Cardiovascular and Diabetes Programs of Karol…	European descent	Sweden, UK, Italy, Germany	Case-control	Illumina 1M	0.95	0.975	NA	<0.01	<1x10-6	Ethnic outliers; duplicates; gender mismatch	-
	PROCARDIS_1M_controls	PROCARDIS	The Precocious Coronary Artery Disease Study	20032323	PROCARDIS was supported by the European Community Sixth Framework Program (LSHM-CT- 2007-037273), AstraZeneca, the British Heart Foundation, the Wellcome Trust (Contract No. 075491/Z/04), the Swedish Research Council, the Knut and Alice Wallenberg Foundation, the Swedish Heart-Lung Foundation, the Torsten and Ragnar Söderberg Foundation, the Strategic Cardiovascular and Diabetes Programs of Karol…	European descent	Sweden, UK, Italy, Germany	Case-control	Illumina 1M	0.95	0.975	NA	<0.01	<1x10-6	Ethnic outliers; duplicates; gender mismatch	-
	PROCARDIS_600k_cases	PROCARDIS	The Precocious Coronary Artery Disease Study	20032323	PROCARDIS was supported by the European Community Sixth Framework Program (LSHM-CT- 2007-037273), AstraZeneca, the British Heart Foundation, the Wellcome Trust (Contract No. 075491/Z/04), the Swedish Research Council, the Knut and Alice Wallenberg Foundation, the Swedish Heart-Lung Foundation, the Torsten and Ragnar Söderberg Foundation, the Strategic Cardiovascular and Diabetes Programs of Karol…	European descent	Sweden, UK, Italy, Germany	Case-control	Illumina 610K	0.95	0.975	NA	<0.01	<1x10-6	Ethnic outliers; duplicates; gender mismatch	-
	PROCARDIS_600k_controls	PROCARDIS	The Precocious Coronary Artery Disease Study	20032323	PROCARDIS was supported by the European Community Sixth Framework Program (LSHM-CT- 2007-037273), AstraZeneca, the British Heart Foundation, the Wellcome Trust (Contract No. 075491/Z/04), the Swedish Research Council, the Knut and Alice Wallenberg Foundation, the Swedish Heart-Lung Foundation, the Torsten and Ragnar Söderberg Foundation, the Strategic Cardiovascular and Diabetes Programs of Karol…	European descent	Sweden, UK, Italy, Germany	Case-control	Illumina 610K	0.95	0.975	NA	<0.01	<1x10-6	Ethnic outliers; duplicates; gender mismatch	-
	PROSPER	PROSPER	Prospective Study of Pravastatin in the Elderly at Risk	12457784	The PROSPER study was supported by an investigator initiated grant obtained from Bristol-Myers Squibb. Prof. Dr. J. W. Jukema is an Established Clinical Investigator of the Netherlands Heart Foundation (grant 2001 D 032). Support for genotyping was provided by the seventh framework program of the European commission (grant 223004) and by the Netherlands Genomics Initiative (Netherlands Consortium…	European descent	Scotland, Ireland, the Netherlands	Population-based/RCT	Illumina Human660-Quad BeadChip	0.975	0.975	>3sd, 11 samples excluded	-	None	sex mismatch, duplicates, non-caucasion, familiar relationships	-
	PSYCHO	FINRISK	The National FINRISK Study	29165699	This study has been funded by the Academy of Finland. We are grateful for the THL DNA laboratory for its skillful work to produce the DNA samples in this study. We thank the Sanger Insititute genotyping facilities for genotyping the samples.	European descent	Finland	Population-based	IlluminaHumanCoreExome+psych variants	0.98	0.95	3 sd	0.05	10-6	Ethnic outliers; duplicates; gender mismatch	-
	QFS	QFS	Quebec Family Study	24533236	The Quebec Family Study (QFS) was funded by multiple grants from the Medical Research Council of Canada and the Canadian Institutes for Health Research. This work was supoorted by a team grant from the Canadian Institutes for Health Reseaerch (FRCN-CCT-83028)	French-Canadian of European heritage	Canada	Population-based	Illumina 610-Quad chip	0.95	0.95	NA	0.01	10-6	-	-
	QIMRBerghofer_Hap	QIMR	Queensland Institure of Medical Research		We are grateful to the twins and their families for their generous participation in these studies. We would like to thank staff at the Queensland Institute of Medical Research: Dixie Statham, Ann Eldridge and Marlene Grace for sample collection, Grant Montgomery, Anjali Henders, Lisa Bowdler, Steven Crooks and staff of the Molecular Epidemiology Laboratory for sample processing and preparation, S…	European descent	Australia	Population-based	Illumina 317, 370, 610	0.95	0.95	NA	0.01	10-6	Ethnic outliers; duplicates; gender mismatch; IBS incompatible with pedigree	Bead Studio GenCall >.7, Medelian errors removed
	QIMRBerghofer_Omni	QIMR	Queensland Institure of Medical Research		We are grateful to the twins and their families for their generous participation in these studies. We would like to thank staff at the Queensland Institute of Medical Research: Dixie Statham, Ann Eldridge and Marlene Grace for sample collection, Grant Montgomery, Anjali Henders, Lisa Bowdler, Steven Crooks and staff of the Molecular Epidemiology Laboratory for sample processing and preparation, S…	European descent	Australia	Population-based	Illumina Omni 2.5, OmniExpress, Core+Exome, Psychchip	0.95	0.95	NA	0.01	10-6	Ethnic outliers; duplicates; gender mismatch; IBS incompatible with pedigree	Bead Studio GenCall >.7, Medelian errors removed
	Raine	RAINE	The Western Australian Pregnancy Cohort (Raine) Study	8105165	This study was supported by the National Health and Medical Research Council of Australia [grant numbers 572613, 403981 and 003209] and the Canadian Institutes of Health Research [grant number MOP-82893]. The authors are grateful to the Raine Study participants and their families, and to the Raine Study research staff for cohort coordination and data collection. The authors gratefully acknowledge…	Majority European descent	Australia	Population-based	Illumina 660 Quad	0.97	0.95	HET < 0.30 / 3 individuals	0.01	5.7*10-7	Replicates, Relatedness (Pi > 0.1875), gender mismatch	-
	ROSMAP	ROSMAP	Religious Orders Study, Rush Memory and Aging Project	22471860, 22471867	The Religious Orders Study and Rush Memory and Aging Project are supported by NIA Grants P30AG10161, R01AG17917, RF1AG15819, R01AG30146 and the Translational Genomics Research Institute. We thank the study participants and the staff of the Rush Alzheimer’s Disease Center.	European descent	U.S.A.	Community-based	Affymetrix SNP 6.0	0.95	0.95	NA	0.01	10-6	Sex mismatch, Inbreeding coefficient F>0.04	-
	RS1	RS	Rotterdam Study	29064009	The generation and management of GWAS genotype data for the Rotterdam Study (RS I, RS II, RS III) was executed by the Human Genotyping Facility of the Genetic Laboratory of the Department of Internal Medicine, Erasmus MC, Rotterdam, The Netherlands. The GWAS datasets are supported by the Netherlands Organisation of Scientific Research NWO Investments (nr. 175.010.2005.011, 911-03-012), the Geneti…	European descent	Netherlands	Population-based	Illumina/ HumanHap 550K V.3	0.975	0.98	F-values<-0.096	0.01	10-6	Ethnic outliers; duplicates; gender mismatch	-
	RS2	RS	Rotterdam Study	29064009	The generation and management of GWAS genotype data for the Rotterdam Study (RS I, RS II, RS III) was executed by the Human Genotyping Facility of the Genetic Laboratory of the Department of Internal Medicine, Erasmus MC, Rotterdam, The Netherlands. The GWAS datasets are supported by the Netherlands Organisation of Scientific Research NWO Investments (nr. 175.010.2005.011, 911-03-012), the Geneti…	European descent	Netherlands	Population-based	Illumina/ HumanHap 550K V.3	0.975	0.98	F-values<-0.096	0.01	10-6	Ethnic outliers; duplicates; gender mismatch	-
	RS3	RS	Rotterdam Study	29064009	The generation and management of GWAS genotype data for the Rotterdam Study (RS I, RS II, RS III) was executed by the Human Genotyping Facility of the Genetic Laboratory of the Department of Internal Medicine, Erasmus MC, Rotterdam, The Netherlands. The GWAS datasets are supported by the Netherlands Organisation of Scientific Research NWO Investments (nr. 175.010.2005.011, 911-03-012), the Geneti…	European descent	Netherlands	Population-based	Illumina/ HumanHap 550K V.3	0.975	0.98	F-values<-0.096	0.01	10-6	Ethnic outliers; duplicates; gender mismatch	-
	SANGER1	FINRISK	The National FINRISK Study	29165699	This study has been funded by the Academy of Finland. We are grateful for the THL DNA laboratory for its skillful work to produce the DNA samples in this study. We thank the Sanger Insititute genotyping facilities for genotyping the samples.	European descent	Finland	Population-based	IlluminaHumanCoreExome	0.98	0.95	3 sd	0.05	10-6	Ethnic outliers; duplicates; gender mismatch	-
	SANGER2	FINRISK	The National FINRISK Study	29165699	This study has been funded by the Academy of Finland. We are grateful for the THL DNA laboratory for its skillful work to produce the DNA samples in this study. We thank the Sanger Insititute genotyping facilities for genotyping the samples.	European descent	Finland	Population-based	IlluminaHumanCoreExome	0.98	0.95	3 sd	0.05	10-6	Ethnic outliers; duplicates; gender mismatch	-
	SAUDI	SAUDI	Saudi CAD cohort		The authors would like to thank Editha Andres, Nejat Mazher and Dr. Maie Alshaid for their assistance in patient sample and clinical data collection.	Saudi Arabian descent	Saudi Arabia	Population-based	Affymetrix Axiom Genome-wide ASI array (Asian population)	0.98	0.98	heterozygosity (>3SD heterozygosity rate)	0.1	10-6	Ethnic outliers; duplicates; gender mismatch; familial relations	-
	SCES-610	SCES	Singapore Chinese Eye Study	19995197; 24244560	The Singapore Chinese Eye Study (SCES), and Singapore Malay Eye Study (SiMES) are supported by the National Medical Research Council (NMRC), Singapore (grants 0796/2003, 1176/2008, 1149/2008, STaR/0003/2008, 1249/2010, CG/SERI/2010, CIRG/1371/2013, and CIRG/1417/2015), and Biomedical Research Council (BMRC), Singapore (08/1/35/19/550 and 09/1/35/19/616). The authors thank all investigators, staff…	East Asian	Singapore	Population-based	Illumina HumanHap610-Quad	0.95	0.95	-	-	10-6	Ethnic outliers; duplicates; gender mismatch; related individuals (first degree)	-
	SCES-omniexpress	SCES	Singapore Chinese Eye Study	19995197; 24244560	The Singapore Chinese Eye Study (SCES), and Singapore Malay Eye Study (SiMES) are supported by the National Medical Research Council (NMRC), Singapore (grants 0796/2003, 1176/2008, 1149/2008, STaR/0003/2008, 1249/2010, CG/SERI/2010, CIRG/1371/2013, and CIRG/1417/2015), and Biomedical Research Council (BMRC), Singapore (08/1/35/19/550 and 09/1/35/19/616). The authors thank all investigators, staff…	East Asian	Singapore	Population-based	Illumina HumanHap610-Quad	0.95	0.95	-	-	10-6	Ethnic outliers; duplicates; gender mismatch; related individuals (first degree)	-
	SCGScases	SCHS	Singapore Chinese Health Study	29263402	The Singapore Chinese Health Study was supported by the U.S. National Institutes of Health (Grant Numbers R01CA144034 and UM1 CA182876), and by the Singapore National Medical Research Council (Grant Number 1270/2010).	Chinese	Singapore	Case-control	Illumina OmniZhonghua	0.95	0.95	>3 SD	0.05	10-6	Ethnic outliers; duplicates; 1st degree related samples based on IBS	-
	SCHScontrols	SCHS	Singapore Chinese Health Study	29263402	The Singapore Chinese Health Study was supported by the U.S. National Institutes of Health (Grant Numbers R01CA144034 and UM1 CA182876), and by the Singapore National Medical Research Council (Grant Number 1270/2010).	Chinese	Singapore	Case-control	Illumina OmniZhonghua	0.95	0.95	> 3 SD	0.05	10-6	Ethnic outliers; duplicates; 1st degree related samples based on IBS	-
	SHIP	SHIP	Study of Health in Pomerania	20167617	SHIP is part of the Community Medicine Research net of the University of Greifswald, Germany, which is funded by the Federal Ministry of Education and Research (grants no. 01ZZ9603, 01ZZ0103, and 01ZZ0403), the Ministry of Cultural Affairs as well as the Social Ministry of the Federal State of Mecklenburg-West Pomerania, and the network Greifswald Approach to Individualized Medicine (GANI_MED) fu…	European descent	Germany	Population-based	Affymetrix Genome-Wide Human SNP Array 6.0	0.92	0.97	NA	0.05	10-3	duplicates; gender mismatch	-
	SHIP-TREND	SHIP-TREND	Study of Health in Pomerania - Trend	20167617	SHIP is part of the Community Medicine Research net of the University of Greifswald, Germany, which is funded by the Federal Ministry of Education and Research (grants no. 01ZZ9603, 01ZZ0103, and 01ZZ0403), the Ministry of Cultural Affairs as well as the Social Ministry of the Federal State of Mecklenburg-West Pomerania, and the network Greifswald Approach to Individualized Medicine (GANI_MED) fu…	European descent	Germany	Population-based	Illumina HumanOmni2.5	0.94	0.97	NA	0.05	10-3	duplicates; gender mismatch	-
	SIGMA	SIGMA	Slim Initiative in Genomic Medicine for the Americas	24390345	SIGMA study received partial financial support from CONACyT (grant number 128877). We thank to Saúl Cano for technical assistance.	Mexican descent	Mexico	Case-control	Ilumina HumanOmni2.5	0.95	0.97	NA	0.01	None	Gender mismatch; duplicates; ethnic outliers; related individuals	-
	SiMES	SiMES	Singapore Malay Eye Study	17365815; 21490949	The Singapore Chinese Eye Study (SCES), and Singapore Malay Eye Study (SiMES) are supported by the National Medical Research Council (NMRC), Singapore (grants 0796/2003, 1176/2008, 1149/2008, STaR/0003/2008, 1249/2010, CG/SERI/2010, CIRG/1371/2013, and CIRG/1417/2015), and Biomedical Research Council (BMRC), Singapore (08/1/35/19/550 and 09/1/35/19/616). The authors thank all investigators, staff…	East Asian	Singapore	Population-based	Illumina HumanHap610-Quad	0.95	0.95	-	-	10-6	Ethnic outliers; duplicates; gender mismatch; related individuals (first degree)	-
	SINDI	SINDI	Singapore Indian Eye Study	19995197; 21490949	The Singapore Chinese Eye Study (SCES), and Singapore Malay Eye Study (SiMES) are supported by the National Medical Research Council (NMRC), Singapore (grants 0796/2003, 1176/2008, 1149/2008, STaR/0003/2008, 1249/2010, CG/SERI/2010, CIRG/1371/2013, and CIRG/1417/2015), and Biomedical Research Council (BMRC), Singapore (08/1/35/19/550 and 09/1/35/19/616). The authors thank all investigators, staff…	South Asian	Singapore	Population-based	Illumina HumanHap610-Quad	0.95	0.95	-	-	10-6	Ethnic outliers; duplicates; gender mismatch; related individuals (first degree)	-
	SP2-1M	SP2	Singapore Prospective Study Program	2348145, 9328546, 10333940, 11693972, 19406920, 29452397	The Singapore Prospective Study Program (SP2) was supported by the individual research grant and clinician scientist award schemes from the National Medical Research Council (NMRC) and the Biomedical Research Council (BMRC) of Singapore. The authors thank all investigators, staff members, and study participants for their contributions. We are grateful to the NUH Tissue Repository and the Genome I…	East Asian	Singapore	Population-based	Illumina HumanHap1Mduov3	0.95	0.95	-	-	10-6	Ethnic outliers; duplicates; gender mismatch; related individuals (first degree)	-
	SP2-550	SP2	Singapore Prospective Study Program	2348145, 9328546, 10333940, 11693972, 19406920, 29452397	The Singapore Prospective Study Program (SP2) was supported by the individual research grant and clinician scientist award schemes from the National Medical Research Council (NMRC) and the Biomedical Research Council (BMRC) of Singapore. The authors thank all investigators, staff members, and study participants for their contributions. We are grateful to the NUH Tissue Repository and the Genome I…	East Asian	Singapore	Population-based	Illumina HumanHap550	0.95	0.95	-	-	10-6	Ethnic outliers; duplicates; gender mismatch; related individuals (first degree)	-
	SP2-610	SP2	Singapore Prospective Study Program	2348145, 9328546, 10333940, 11693972, 19406920, 29452397	The Singapore Prospective Study Program (SP2) was supported by the individual research grant and clinician scientist award schemes from the National Medical Research Council (NMRC) and the Biomedical Research Council (BMRC) of Singapore. The authors thank all investigators, staff members, and study participants for their contributions. We are grateful to the NUH Tissue Repository and the Genome I…	East Asian	Singapore	Population-based	Illumina HumanHap610-Quad	0.95	0.95	-	-	10-6	Ethnic outliers; duplicates; gender mismatch; related individuals (first degree)	-
	SR	SR	Silk Road Study		supported by Italian Ministry of Health	Central Asian descent	ARMENIA, AZERBAIJAN, CRIMEA, GEORGIA, KAZAKHSTAN, TAJIKISTAN, UZBEKISTAN	Population-based	Illumina Omni Express	0.97	0.97	FDR<1%	0.01	10-8	Ethnic outliers; duplicates; gender mismatch; IBS incompatible with pedigree	-
	STR_SALTY	STR	Swedish Twin Registry - SALTY study	23137839	The Swedish Twin Registry is managed by Karolinska Institutet and receives funding through the Swedish Research Council under the grant no 2017-00641.	European descent	Sweden	Population-based twin registry	Illumina PsychChip	0.98	0.98	0.2 > F > -0.2	none	10^-6	gender mismatch; PCA outliers; monozygous twins	-
	STR_TWINGENE	STR	Swedish Twin Registry - Twingene study	23137839	The Swedish Twin Registry is managed by Karolinska Institutet and receives funding through the Swedish Research Council under the grant no 2017-00641. The Jan Wallander and Tom Hedelius Foundation, the Ragnar Sderberg Foundation, the Swedish Council for Working Life and Social Research, the Ministry for Higher Education, the Swedish Research Council (M-2005-1112), GenomEUtwin (EU/QLRT-2001-01254;…	European descent	Sweden	Population-based twin registry	Illumina HumanOmniExpress-12v1_A	0.97	0.97	-5sd < heterozygosity < 5sd	0.01	10^-7	gender mismatch; cryptic relatedness; monozygous twins	-
	taichi_zhonghua	TAICHI ZHONGHUA	TAICHI-GWAS	29351605, 29455858	The TAICHI study was supported by grants from the National Health Research Institutes, Taiwan (PH-099-PP-03, PH-100-PP-03, and PH-101-PP-03); the National Science Council, Taiwan (NSC 101-2314-B-075A-006-MY3, MOST 104-2314-B-075A-006-MY3, MOST 104-2314-B-075A-007, and MOST 105-2314-B-075A-003); and the Taichung Veterans General Hospital, Taiwan (TCVGH-1020101C, TCVGH-020102D, TCVGH-1023102B, TCVG…	Chinese	Taiwan	population-based	HumanOmniZhongHua-8-v1-1-B	0.95	0.95	NA	0.01	10-6	Ethnic outliers; duplicates; gender mismatch;	-
	TCGS	TLGS	Tehran Cardiometabolic Genetic Study (subset of Tehran Lipid and Glucose Study)	28232301, 12643001, 19166627	We thank the subjects of the Tehran Cardiometabolic Genetic Study for their participation. We also thank the staff at the Research Institute for Endocrine Sciences, Shahid Beheshti University of Medical Sciences, for their important contributions to this work.	Western Asian/Persian	Iran	Population-based, Cohort	Illumina Omni Express-24	0.95	0.97	excluded if 3SD from mean	0.01	10-3	Ethnic outliers; duplicates; gender mismatch; unresolvable pedigree mismatch	-
	thrv	TAICHI THRV	Taiwan Hypertension study of Rare Variants	29455858	The THRV study is supported by National Heart, Lung, and Blood Institute grant R01HL111249.	Chinese	Taiwan	population-based	Illumina Human Core Chip with custom design	0.95	0.95	NA	0.01	10-6	Ethnic outliers; duplicates; gender mismatch;	-
	TRAILS	TRAILS	TRacking Adolescents' Individual Lives Survey	25431468	This research is part of the TRacking Adolescents' Individual Lives Survey (TRAILS). Participating centers of TRAILS include various departments of the University Medical Center and University of Groningen, the University of Utrecht, the Radboud Medical Center Nijmegen, and the Parnassia Bavo group, all in the Netherlands. TRAILS has been financially supported by various grants from the Netherlan…	White European	Netherlands	Population-based	Illumina Cyto SNP12 v2	0.95	0.95	heterozygosity >4SD	-	10-3	duplicates; gender mismatch; non-caucasian	chr X SNPs >1% heterozygous in men
	tudr	TAICHI TUDR	Taiwan US Diabetic Retinopathy	2356282, 3699066	TUDR (Taiwan-US Diabetic Retinopathy): This study was supported by the National Eye Institute of the National Institutes of Health (EY014684 to J.I.R. and Y.-D.I.C.) and ARRA Supplement (EY014684-03S1, -04S1), the Eye Birth Defects Foundation Inc., the National Science Council, Taiwan (NSC 98-2314-B-075A-002-MY3 to W.H.S.) and the Taichung Veterans General Hospital, Taichung, Taiwan (TCVGH-100300…	Chinese	Taiwan	Cohort	Illumina HumanOmniExpress-12v1_A	0.95	0.95	NA	0.01	10-6	Ethnic outliers; duplicates; gender mismatch;	-
	UKBB_adopted	UKB	UK Biobank	25826379, 24553384	This research has been conducted using the UK Biobank Resource under Application Number 19655	Mixed	UK	Population-based	Affymetrix UK BiLEVE and Affymetrix UK Biobank Axiom® array			-	-	-	http://www.ukbiobank.ac.uk/wp-content/uploads/2014/04/UKBiobank_genotyping_QC_documentation-web.pdf	-
	UKBB_african	UKB	UK Biobank	25826379, 24553384	This research has been conducted using the UK Biobank Resource under Application Number 19655	African	UK	Population-based	Affymetrix UK BiLEVE and Affymetrix UK Biobank Axiom® array			-	-	-	http://www.ukbiobank.ac.uk/wp-content/uploads/2014/04/UKBiobank_genotyping_QC_documentation-web.pdf	-
	UKBB_british	UKB	UK Biobank	25826379, 24553384	This research has been conducted using the UK Biobank Resource under Application Number 19655	British	UK	Population-based	Affymetrix UK BiLEVE and Affymetrix UK Biobank Axiom® array			-	-	-	http://www.ukbiobank.ac.uk/wp-content/uploads/2014/04/UKBiobank_genotyping_QC_documentation-web.pdf	-
	UKBB_chinese	UKB	UK Biobank	25826379, 24553384	This research has been conducted using the UK Biobank Resource under Application Number 19655	East asian	UK	Population-based	Affymetrix UK BiLEVE and Affymetrix UK Biobank Axiom® array			-	-	-	http://www.ukbiobank.ac.uk/wp-content/uploads/2014/04/UKBiobank_genotyping_QC_documentation-web.pdf	-
	UKBB_european	UKB	UK Biobank	25826379, 24553384	This research has been conducted using the UK Biobank Resource under Application Number 19655	Euopean	UK	Population-based	Affymetrix UK BiLEVE and Affymetrix UK Biobank Axiom® array			-	-	-	http://www.ukbiobank.ac.uk/wp-content/uploads/2014/04/UKBiobank_genotyping_QC_documentation-web.pdf	-
	UKBB_indian	UKB	UK Biobank	25826379, 24553384	This research has been conducted using the UK Biobank Resource under Application Number 19655	South asian	UK	Population-based	Affymetrix UK BiLEVE and Affymetrix UK Biobank Axiom® array			-	-	-	http://www.ukbiobank.ac.uk/wp-content/uploads/2014/04/UKBiobank_genotyping_QC_documentation-web.pdf	-
	UKBB_irish	UKB	UK Biobank	25826379, 24553384	This research has been conducted using the UK Biobank Resource under Application Number 19655	Irish	UK	Population-based	Affymetrix UK BiLEVE and Affymetrix UK Biobank Axiom® array			-	-	-	http://www.ukbiobank.ac.uk/wp-content/uploads/2014/04/UKBiobank_genotyping_QC_documentation-web.pdf	-
	UKBB_mixed	UKB	UK Biobank	25826379, 24553384	This research has been conducted using the UK Biobank Resource under Application Number 19655	Mixed	UK	Population-based	Affymetrix UK BiLEVE and Affymetrix UK Biobank Axiom® array			-	-	-	http://www.ukbiobank.ac.uk/wp-content/uploads/2014/04/UKBiobank_genotyping_QC_documentation-web.pdf	-
	UKBB_otherbritish	UKB	UK Biobank	25826379, 24553384	This research has been conducted using the UK Biobank Resource under Application Number 19655	British	UK	Population-based	Affymetrix UK BiLEVE and Affymetrix UK Biobank Axiom® array			-	-	-	http://www.ukbiobank.ac.uk/wp-content/uploads/2014/04/UKBiobank_genotyping_QC_documentation-web.pdf	-
	UKBB_pakistani	UKB	UK Biobank	25826379, 24553384	This research has been conducted using the UK Biobank Resource under Application Number 19655	South Asian	UK	Population-based	Affymetrix UK BiLEVE and Affymetrix UK Biobank Axiom® array			-	-	-	http://www.ukbiobank.ac.uk/wp-content/uploads/2014/04/UKBiobank_genotyping_QC_documentation-web.pdf	-
	UKHLS	UKHLS	UK household longitudinal study	68035365	The UK Household Longitudinal Study is led by the Institute for Social and Economic Research at the University of Essex and funded by the Economic and Social Research Council (Grant Number: ES/M008592/1). Data were collected by NatCen and the genome wide scan data were analysed by the Wellcome Trust Sanger Institute. Information on how to access the data can be found at https://www.understandings…	European descent	UK	Population-based, household	Illumina Human Core Exome Beadchip	0.98	0.98	Visual outliers were excluded after plotting heterozygosity using 2 different MAF bins (MAF =1% and <1%)	Minor allele count =1	10-4	Ethnic outliers; duplicates; gender mismatch; unresolvable pedigree mismatch	-
	VB	VB	Val Borbera Study	19847309	The research was supported by funds from Compagnia di San Paolo, Torino, Italy; Fondazione Cariplo, Italy and Ministry of Health, Ricerca Finalizzata 2008 and CCM 2010, and Telethon, Italy	European descent	Italy	Population-based	Illumina 370k Quad v3 + Illumina Omni Express 700k	0.9	0.9	NA	0.01	10-4	Ethnic outliers; duplicates; gender mismatch; Mendelian errors	-
	viking	VIKING	Viking Health Study Shetland		The Viking Health Study – Shetland (VIKING) was supported by the MRC Human Genetics Unit quinquennial programme grant “QTL in Health and Disease”. DNA extractions and genotyping were performed at the Edinburgh Clinical Research Facility, University of Edinburgh. We would like to acknowledge the invaluable contributions of the research nurses in Shetland, the administrative team in Edinburgh and t…	European descent	Scotland	Population-based, Isolate	Illumina Omni Express Exome			FDR<1%	0.01	10-6	Ethnic outliers; duplicates; gender mismatch; IBS incompatible with pedigree	-
	vis	CROATIA-Vis	Croatia-Vis Study	24170729	The CROATIA-Vis study was funded by grants from the Medical Research Council (UK), European Commission Framework 7 project ESGI (Contract 262055), and Republic of Croatia Ministry of Science, Education and Sports research grants to I.R. (108-1080315-0302). We would like to acknowledge the staff of several institutions in Croatia that supported the field work, including but not limited to The Univ…	European descent	Croatia	Population-based, Isolate	Illumina Hap300v1	0.97	0.98	FDR<1%	0.01	10-6	Ethnic outliers; duplicates; gender mismatch; IBS incompatible with pedigree	-
	WELLGEN	WELLGEN	Wellcome Genetic Collection		This research was supported by Council of Scientific and Industrial Research (CSIR), Ministry of Science and Technology, Government of India, India, under their XII-Five Year Plan titled "CARDIOMED". The cohorts were supported by funds from Department of Biotechnology, Ministry of Science and Technology, Government of India, India and Wellcome Trust, London, UK	Indian descent (Indo-European)	India	Hospital-based	Affymetrix SNP 6.0	0.95	0.95	NA	0.05	10-6	Ethnic outliers; duplicates; gender mismatch; IBS incompatible with pedigree; PCA outlier	-
	WGHS	WGHS	Women's Genome Health Study	18070814	The WGHS is supported by the National Heart, Lung, and Blood Institute (HL043851 and HL080467) and the National Cancer Institute (CA047988 and UM1CA182913), with funding for genotyping provided by Amgen.	European descent	North America	Population-based	Illumina HumanHap 300 Duo "+"	0.98	0.98	NA	0.01	10-6	Consistency between self-report and multi-dimensional scaling using 1443 ancestry informative markers	-
