# Supplementary material for: Associations of autozygosity with a broad range of human phenotypes
Source: Nat Commun. 2019 Oct 31;10:4957. doi: 10.1038/s41467-019-12283-6 (PMC6823371; doi:10.1038/s41467-019-12283-6)
Supplement: Supplementary file 4 — Data 3 [file 41467_2019_12283_MOESM4_ESM.xlsx]

## Sheet: Table 3 - Covariates
	Sub cohort	Mixed model	Number of PCs	Other covariates
	36day	FALSE	10
	AAAGS	FALSE	10
	AADM_MEGA1_cases	TRUE	20
	AADM_MEGA1_controls	TRUE	20
	AADM_MEGA2_cases	TRUE	20
	AADM_MEGA2_controls	TRUE	20
	AADM_PAN_cases	TRUE	20
	AADM_PAN_controls	TRUE	20
	AEGS1	FALSE	10	artery
	AEGS2	FALSE	10	artery
	Africans	TRUE	10
	AGES	TRUE	10
	AIDHS_SDS_CASES	FALSE	10
	AIDHS_SDS_CONTROLS	FALSE	10
	airwave	FALSE	10
	ALS_NL1B	FALSE	20
	ALS_NL2A	FALSE	20
	ALS_NL2B	FALSE	20
	ALS_NL4A	FALSE	20
	ALS_NL4B	FALSE	20
	ALS_NL5A	FALSE	20
	ALS_NL5B	FALSE	20
	ALSPAC	FALSE	20
	Amish	TRUE	10
	ARIC_AA	FALSE	10	center_f
	ARIC_EU	FALSE	10	center_f + center_m
	ASCOTsc	FALSE	10	country
	ASCOTuk	FALSE	10
	ASPS	FALSE	10
	ASPSFam	TRUE	10
	athena	FALSE	10
	BBJ	FALSE	20	d1 + d2 + d3 + d4 + d5 + d6 + d7 + d8 + d9 + d10 + d11 + d12 + d13 + d14 + d15 + d16 + d17 + d18 + d19 + d20 + d21 + d22 + d23 + d24 + d25 + d26 + d27 + d28 + d29 + d30 + d31 + d32 + d33 + d34 + d35 + d36 + d37 + d38 + d39 + d40 + d41 + d42 + d43 + d44 + d45 + d46 + d47
	BES_610	FALSE	10
	BES_omni	FALSE	10
	BiB_babypakistani	FALSE	10
	BiB_babywhitebritish	FALSE	10
	BiB_nonukpakistani	FALSE	10	org0agemuk
	BiB_ukpakistani	FALSE	10
	BiB_whitebritish	FALSE	10
	BioMe-AFR_MEGA	FALSE	10
	BioMe-AFR_OMNI	FALSE	10
	BioMe-EAS_MEGA	FALSE	10
	BioMe-EUR-nonAJ_OMNI	FALSE	10
	BioMe-EUR_AJ_OMNI	FALSE	10
	BioMe-HIS_MEGA	FALSE	10
	BioMe-HIS_OMNI	FALSE	10
	BioMe-SAS_MEGA	FALSE	10
	BMDCS_AfAm	TRUE	10	cohort_recode + site_recode
	BMDCS_AsAm	TRUE	10	cohort_recode + site_recode
	BMDCS_EUR	TRUE	10	cohort_recode + site_recode
	Botnia	FALSE	10
	BRIGHT	FALSE	10	centre_id
	BROAD	FALSE	10	region
	CARL	TRUE	15
	CHOP_AA	FALSE	10
	CHOP_CEU	FALSE	10
	CHRIS	TRUE	15
	CHS_AA	FALSE	10	site2 + site3 + site4
	CHS_EA	FALSE	10	site2 + site3 + site4
	Cilento370K	TRUE	10
	Cilento700K_1	TRUE	10
	Cilento700K_2	TRUE	10
	CLHNS	FALSE	10
	COLAUS	FALSE	10
	CTMM	FALSE	10	center
	DC-1M	FALSE	10
	DC-610	FALSE	10
	deCODE_Iceland	FALSE	20	omni
	DNBC_cases	FALSE	10
	DNBC_controls	FALSE	10
	EGCUT_CORE	TRUE	10
	EGCUT_GSA	FALSE	10
	EGCUT_OMNI	TRUE	10
	EPIC_norfolk	FALSE	10
	EPIC_Potsdam	FALSE	20
	EPICOR	FALSE	20	assessment_centre
	ERF_250k	TRUE	10
	ERF_318k	TRUE	10
	ERF_370k	TRUE	10
	FamHS_b1m_v1	TRUE	10	fc2 + fc3 + fc4
	FamHS_b1m_v2	TRUE	10	fc2 + fc3 + fc4
	FamHS_b550_v1	TRUE	10	fc2 + fc3 + fc4
	FamHS_b550_v2	TRUE	10	fc2 + fc3 + fc4
	FamHS_b610_v1	TRUE	10	fc2 + fc3 + fc4
	FamHS_b610_v2	TRUE	10	fc2 + fc3 + fc4
	Fenland	FALSE	10
	FinnTwin_ANTHROPOMETRIC	TRUE	0
	FinnTwin_BLOOD_PRESSURE	TRUE	0
	FinnTwin_COGNITION	TRUE	0
	FinnTwin_EDUCATION	TRUE	0
	FinnTwin_FERTILITY	TRUE	0
	FinnTwin_LIPIDS	TRUE	0
	FinnTwin_LUNG_FUNCTION	TRUE	0
	FinnTwin_REPRODUCTIVE_TIMING	TRUE	0
	FOCUS	FALSE	10
	FUSION_CASES	FALSE	10
	FUSION_CONTROLS	FALSE	10
	FVG_370	TRUE	15
	FVG_omni	TRUE	15
	GeneSTAR_AA	TRUE	10
	GeneSTAR_EA	TRUE	10
	GENOAAA	TRUE	10
	GENOAEA	TRUE	10
	GENR	FALSE	10
	GerMIFsI	FALSE	2
	GerMIFsII	FALSE	2
	GerMIFsIII	FALSE	2
	GerMIFsIV	FALSE	2
	GerMIFsV	FALSE	2
	godarts	FALSE	15
	gs	TRUE	20	ever_smoked
	HANDLS	FALSE	10
	hap300	TRUE	20	array + ever_smoked
	HBCS	FALSE	10
	HPFSaffC0	FALSE	4
	HPFSaffy	FALSE	4
	HPFSaffyC1	FALSE	4
	HPFSaffyT0	FALSE	4
	HPFSaffyT1	FALSE	4
	HPFSillumina	FALSE	4
	HPFSomni	FALSE	4
	HRS_AA	FALSE	10
	HRS_EA	FALSE	10
	HUFS	TRUE	20
	huji	FALSE	10	lbw + hbw + mbmi_27 + mbmi_30 + mbmi_30mor
	huji_bw	FALSE	10
	Hutterites	TRUE	10
	hypergenes	FALSE	10
	hypergenes_cases	FALSE	10
	INDICO_cases	FALSE	15
	INDICO_controls	FALSE	15
	inflammgen	FALSE	10
	InterOmics	FALSE	10
	TCGS	TRUE	20
	kadoorie	FALSE	10	assessment_centre
	kadoorie_resurvey	TRUE	10	assessment_centre
	KORA-F3	FALSE	10
	KORA_S4F4	FALSE	10
	korcula_phase1	TRUE	20	ever_smoked
	korcula_phase2+3	TRUE	20	ever_smoked
	LabExMI	TRUE	10
	LBC1921	FALSE	10
	LBC1936	FALSE	10
	LifeLines	TRUE	10
	LOLIPOP-EW610	FALSE	10
	LOLIPOP-EWA	FALSE	10
	LOLIPOP-EWP	FALSE	10
	LOLIPOP-IA317	FALSE	10
	LOLIPOP-IA610	FALSE	10	cohort
	LOLIPOP-OmniEE	FALSE	10
	LURIC	FALSE	10
	LURIC_CAD	FALSE	10
	MARTHA	FALSE	10
	MESA_AFA	FALSE	10
	MESA_CAU	FALSE	10
	MESA_CHN	FALSE	10
	MESA_HIS	FALSE	10
	METSIM	TRUE	10
	MRPRED	FALSE	10	project + region
	NEO	FALSE	10
	NESCOG_825	TRUE	10
	NHSaffT1	FALSE	4
	NHSaffy	FALSE	4
	NHSaffyc0	FALSE	4
	NHSaffyC1	FALSE	4
	NHSaffyT0	FALSE	4
	NHSIllumina	FALSE	4
	NHSomni	FALSE	4
	noha_americans	TRUE	10
	Norfolk_Island	TRUE	15
	NSPHS_ka06	TRUE	10
	NSPHS_ka09	TRUE	10
	OBB	FALSE	10
	OGP	TRUE	10
	omni	TRUE	20	array + ever_smoked
	pegasus_cases	FALSE	10
	pegasus_controls	FALSE	10
	PMNS	FALSE	10
	polynesian_east	FALSE	10
	polynesian_west	FALSE	10
	POPGEN	FALSE	10
	Prevend	FALSE	10
	PROCARDIS_1M_cases	TRUE	10
	PROCARDIS_1M_controls	FALSE	10
	PROCARDIS_600k_cases	TRUE	10
	PROCARDIS_600k_controls	FALSE	10
	PROSPER	FALSE	10
	PSYCHO	FALSE	10	project + region
	QFS	TRUE	20
	QIMRBerghofer_Hap	TRUE	10
	QIMRBerghofer_Omni	TRUE	10
	Raine	FALSE	10
	ROSMAP	FALSE	10
	RS1	FALSE	10
	RS2	FALSE	10
	RS3	FALSE	10
	SANGER1	FALSE	10	project + region
	SANGER2	FALSE	10	project + region
	SAUDI	FALSE	10
	SCES-610	FALSE	10
	SCES-omniexpress	FALSE	10
	SCGScases	FALSE	10
	SCHScontrols	FALSE	10
	SHIP	FALSE	10
	SHIP-TREND	FALSE	10
	SIGMA	FALSE	10
	SiMES	FALSE	10
	SINDI	FALSE	10
	SP2-1M	FALSE	10
	SP2-550	FALSE	10
	SP2-610	FALSE	10
	SR	TRUE	15
	STR_SALTY	TRUE	10
	STR_TWINGENE	TRUE	10
	taichi_zhonghua	FALSE	10	assessment_centre
	thrv	TRUE	10
	TRAILS	FALSE	10
	tudr	FALSE	10
	UKBB_adopted	FALSE	20	ass_c + genotyping.array + ethnicity + town_di + imd_home + imd_birth + easting + northing + distance_to_centre + adopted + ever_smoked + northing_birth + easting_birth + country_of_birth
	UKBB_african	FALSE	20	ass_c + genotyping.array + ethnicity + town_di + imd_home + imd_birth + easting + northing + distance_to_centre + adopted + ever_smoked + northing_birth + easting_birth + country_of_birth
	UKBB_british	FALSE	20	ass_c + genotyping.array + ethnicity + town_di + imd_home + imd_birth + easting + northing + distance_to_centre + adopted + ever_smoked + northing_birth + easting_birth + country_of_birth
	UKBB_chinese	FALSE	20	ass_c + genotyping.array + ethnicity + town_di + imd_home + imd_birth + easting + northing + distance_to_centre + adopted + ever_smoked + northing_birth + easting_birth + country_of_birth
	UKBB_european	FALSE	20	ass_c + genotyping.array + ethnicity + town_di + imd_home + imd_birth + easting + northing + distance_to_centre + adopted + ever_smoked + northing_birth + easting_birth + country_of_birth
	UKBB_indian	FALSE	20	ass_c + genotyping.array + ethnicity + town_di + imd_home + imd_birth + easting + northing + distance_to_centre + adopted + ever_smoked + northing_birth + easting_birth + country_of_birth
	UKBB_irish	FALSE	20	ass_c + genotyping.array + ethnicity + town_di + imd_home + imd_birth + easting + northing + distance_to_centre + adopted + ever_smoked + northing_birth + easting_birth + country_of_birth
	UKBB_mixed	FALSE	20	ass_c + genotyping.array + ethnicity + town_di + imd_home + imd_birth + easting + northing + distance_to_centre + adopted + ever_smoked + northing_birth + easting_birth + country_of_birth
	UKBB_otherbritish	FALSE	20	ass_c + genotyping.array + ethnicity + town_di + imd_home + imd_birth + easting + northing + distance_to_centre + adopted + ever_smoked + northing_birth + easting_birth + country_of_birth
	UKBB_pakistani	FALSE	20	ass_c + genotyping.array + ethnicity + town_di + imd_home + imd_birth + easting + northing + distance_to_centre + adopted + ever_smoked + northing_birth + easting_birth + country_of_birth
	UKHLS	TRUE	20
	VB	TRUE	20
	viking	TRUE	20	ever_smoked
	vis	TRUE	20	ever_smoked
	WELLGEN	FALSE	10
	WGHS	FALSE	10
