# Supplementary material for: Associations of autozygosity with a broad range of human phenotypes
Source: Nat Commun. 2019 Oct 31;10:4957. doi: 10.1038/s41467-019-12283-6 (PMC6823371; doi:10.1038/s41467-019-12283-6)
Supplement: Supplementary file 5 — Data 4 [file 41467_2019_12283_MOESM5_ESM.xlsx]

## Sheet: Table 4 - Phenotype counts
	sub_cohort	afb	afb_men	afb_women	age_at_first_sex	age_facial_hair	age_menarche	age_menopause	age_voice_broke	alb	alcohol_units	ankle_width	any_pain_glm	any_same_sex_glm	backpain_glm	baldness	birth_weight	bmi	body_pain_glm	bp_dia	bp_sys	broken_bones_glm	cancer_diagnosis_glm	dead_glm	depression_glm	diabetes_diagnosis_glm	edu	ever_married_glm	ever_smoked_glm	facial_ageing	family_satisfaction	fat_pc	fev1	fev1perfvc	financial_satisfaction	fpg	g	grip_strength	handedness	happiness	hb	hba1c	hdl	headache_glm	health_satisfaction	hearing_acuity	heelbone_density	height	hr
	36day	310	179	128				77										342																			303											344
	AAAGS							33										374		218	220															130					406	20	86					386
	AADM_MEGA1_cases																	1086		1087	1088																						953					1089
	AADM_MEGA1_controls																	1373		1375	1370															1296							1261					1381
	AADM_MEGA2_cases																	191		190	190																						128					192
	AADM_MEGA2_controls																	155		154	153															124							124					158
	AADM_PAN_cases																	1015		1010	1011																						956					1015
	AADM_PAN_controls																	734		730	730															678							649					734
	AEGS1							69										432		400	400															197					470		354					433
	AEGS2							124										781		636	638															334					799		450					782
	Africans																	1076		1075	1073						902									837							1063					1075	1060
	AGES	1670		1670			1839	1757									952	3182		3181	3180						3180						1664	1664		2814	2834				3186	2573	3181					3184	2702
	AIDHS_SDS_CASES																	805		766	768																						773					809
	AIDHS_SDS_CONTROLS																	719		696	692															554							694					716
	airwave																	13986		13985	13985																				13963		13994					13986
	ALS_NL1B																	70																							95							70
	ALS_NL2A																	580																														581
	ALS_NL2B																	316																							190		66					319
	ALS_NL4A																	1781																														1785
	ALS_NL4B																	711																							461		198					714
	ALS_NL5A																	578																														583
	ALS_NL5B																	427																							267		129					432
	ALSPAC	2582		2582			2866	824									2141	3256		3183	3179						3206									2002					2947		2966					3266	927
	Amish																	1719		1706	1697															1457					1182		1713					1719
	ARIC_AA						1637	431										2640		2624	2620												2606	2602		1607					2533		2518					2640	1714
	ARIC_EU						4687	1915										8894		8836	8832												8879	8855		6781					8869		8883					8909	6526
	ASCOTsc																	2482			2482															1433							2479					2485	1861
	ASCOTuk																	3775			3781															2444							3774					3778	2384
	ASPS	381		381														828		829	829						829									766	748				827	734	818					829	572
	ASPSFam	172		172				99										327		327	326						327									297	308				325	294	324					326	202
	athena																	454		437	437																						439					456
	BBJ																	158284		123720	123720																						58616					158284
	BES_610																	813		339	340						711									703							809					812	601
	BES_omni																	791		379	380						736									581							758					790	565
	BiB_babypakistani																2772
	BiB_babywhitebritish																2354
	BiB_nonukpakistani	1741		1741			1600											1688		1585	1585						664									1580							1757					1728
	BiB_ukpakistani	1348		1348			1283											1309		1244	1243						387									1237							1359					1348
	BiB_whitebritish	2818		2818			2689											2719		2592	2592						830									2582							2832					2810
	BioMe-AFR_MEGA																	2760		2645	2645															971					2183	794	2265					2768	684
	BioMe-AFR_OMNI																	3114		2946	2944															1370					2468	1017	2794					3131	814
	BioMe-EAS_MEGA																	574		571	570															297					205	182	444					577	72
	BioMe-EUR-nonAJ_OMNI																	887		814	815															391					497	241	624					901	186
	BioMe-EUR_AJ_OMNI																	676		624	624															299					339	138	480					681	136
	BioMe-HIS_MEGA																	4125		3956	3957															1302					3338	1033	3252					4148	1071
	BioMe-HIS_OMNI																	4130		3880	3879															1640					3496	1241	3564					4154	1227
	BioMe-SAS_MEGA																	408		365	363															135					273	75	304					415	92
	BMDCS_AfAm						77											150																														150
	BMDCS_AsAm						20											50																														50
	BMDCS_EUR						205											395																														398
	Botnia																	3094		3056	3054															1078							2921					3100
	BRIGHT																	1734			1724						1729																1725					1736	858
	BROAD																	3325		1136	1134															1196					460	287	3318					3352	2437
	CARL	133	54	80			280	129										374		174	174						371									123					411							475	362
	CHOP_AA																2393			230	230																						421					336
	CHOP_CEU																1701			178	178																						280					321
	CHRIS						2534	609									3129	4575		4570	4562						3675									4269					4621	4240	4638					4612	4202
	CHS_AA							198										819		817	817												635	634		590					787		784					821	616
	CHS_EA							960										3255		3246	3248												3226	3220		2691	1515				3242		3055					3262	2855
	Cilento370K	548	242	305			322	152										703		674	673						549									628					754		754					702	517
	Cilento700K_1	293	120	173			131	65										394		356	357						351									358					466		466					393	259
	Cilento700K_2	176	86	90			134	53										270		276	276						224									257					272		269					272	201
	CLHNS																	1780		69	68															1402							1779					1786
	COLAUS	4064	1923	2141													2063	5360		5352	5348						5181																5362					5370
	CTMM																	129		127	127															43					587		452					605
	DC-1M																	914																														916
	DC-610																	1071																														1072
	deCODE_Iceland	115418	50098	65320			1608	14849			2977							78165		76053	76053						45655		53235				2517	2517		24547					128513	24547	89439					78165	41752
	DNBC_cases						756											1121																									791					1156
	DNBC_controls						962											1077																									970					1105
	EGCUT_CORE						4532	744										6820		6793	6784						4358														946							6829
	EGCUT_GSA	745	203	542			19359	7768										28353		28345	28319						20768														4854							28361
	EGCUT_OMNI	5902	2452	3446			4290	2245										7891		7886	7882						6447														2123		938					7898
	EPIC_norfolk						10640	8975									8927	20995		20964	20974						20800						20407	20384							16260		19749					21020	19175
	EPIC_Potsdam	751		751			825	204										1307		1220	1214						1313															1157	1310					1314	1053
	EPICOR	182		182			201	149										562		548	547															430							518					565
	ERF_250k						72										73	152		152	151						93									146	147						146					152	26
	ERF_318k						498	195									264	827		826	826						731									753	709						823					829	252
	ERF_370k						192	57									108	377		378	376						318									359	315						378					379	92
	FamHS_b1m_v1						749	180									752	1363		1356	1348						1229						1284	1281		1232					1356		1428					1362	1207
	FamHS_b1m_v2																	1483
	FamHS_b550_v1						436	191									432	852		847	846						827						806	804		736					842		876					852	685
	FamHS_b550_v2																	969
	FamHS_b610_v1						725	265									753	1527		1485	1481						1423						1427	1418		1286					1504		1518					1529	1164
	FamHS_b610_v2																	248
	Fenland																	8898		8901	8894															7672						7616	8964					8910	8898
	FinnTwin_ANTHROPOMETRIC																	5226																														5239
	FinnTwin_BLOOD_PRESSURE																			293	293
	FinnTwin_COGNITION																																				1187
	FinnTwin_EDUCATION																										2121
	FinnTwin_FERTILITY
	FinnTwin_LIPIDS																																										1399
	FinnTwin_LUNG_FUNCTION																																294	293
	FinnTwin_REPRODUCTIVE_TIMING						401
	FOCUS																	1114		1121	1120																											1121
	FUSION_CASES																	1081		1078	1080																						1070					1071
	FUSION_CONTROLS																	1151		1151	1153															1141							1118					1149
	FVG_370	475	188	287			607	244									333	915		811	811						761									793					1118		1109					938	802
	FVG_omni						23	15										107		26	26						56									35					217		217					111	19
	GeneSTAR_AA	895	327	568														1133		1130	1129						995									876					515		1135					1133	1044
	GeneSTAR_EA	1376	655	721														1751		1750	1747						1614									1500					1246		1770					1750	1606
	GENOAAA							134										831									825									511							826					831	728
	GENOAEA							280										1317									1310									1111							1315					1317	937
	GENR																2531
	GerMIFsI																	2194		571	568																						590					602
	GerMIFsII																	1843		402	403																						820					953
	GerMIFsIII																	1755
	GerMIFsIV																	793																														712
	GerMIFsV																	3830		3639	3802																						3345					3846
	godarts																	3003		3004	3003																						2995					3005
	gs						11028	4396			17914							19224		19200	19200						15828		19349				16324	16321		15176	18812						18582					19295	17618
	HANDLS						471	173										980		914	914						1006									730						672	966					979	795
	hap300	625	277	348			404	245			839						405	836		833	836						772	795	838				833	833		778	544					778	839					836	746
	HBCS	1502	658	843			968	865									1710	1703		1708	1707						1708									1440	794						1706					1708	1389
	HPFSaffC0																	764
	HPFSaffy																																															3576
	HPFSaffyC1																	379
	HPFSaffyT0																	1272
	HPFSaffyT1																	1158
	HPFSillumina																	1286																														1287
	HPFSomni																	1808																														1803
	HRS_AA																	2061		1987	1988						2274										1539					788	1086					2149	575
	HRS_EA																	9396		9124	9126						9954										7504					6159	6723					9710	3481
	HUFS																	1685		574	577															1462							1681					1689
	huji																845	841		834	837															772							830					845
	huji_bw																845
	Hutterites	560	261	299			423											740		727	724												692	691		449							703					740
	hypergenes																	1651									638																1314					1108
	hypergenes_cases																	1803									157																1298					1618
	INDICO_cases																	1075		988	988															395						142	821					1078
	INDICO_controls																	1086		1070	1069															1081						1076	994					1082
	inflammgen																	486																														475
	InterOmics																	865																														865
	TCGS						4158											11716		11655	11657						7251		11678							9873							11760					11731	9735
	kadoorie	16029		16029			16190	11128										14283		14273	14269						31596	31599					26590	26548		1909							3016					31589	13635
	kadoorie_resurvey																449
	KORA-F3	928		928			1538	921										3044		3040	3035						3065														3059	2638	3067					3061	2454
	KORA_S4F4	942		942			1844	195										3743		3735	3734						3497						1254	1252							3754		2922					3776	3309
	korcula_phase1						504	331										868		865	865							681	881				829	829		371	397					371	876					868
	korcula_phase2+3																	1709		1706	1706							1637	1760				1727	1727														1711
	LabExMI						490	178									449	1000		1000	999						800									998					1000		996					1000	989
	LBC1921	245	122	123														510		375	375						506										458				494	411						509
	LBC1936	761	383	378				445										997		795	795						997						985	985			928				991	864	899					999
	LifeLines	11097	4467	6629			7473	2512									8456	13348		13355	13352						12391						13339	13330		12457					13310	12369	13354					13371	12212
	LOLIPOP-EW610																	925		927	926															848					924	841	923					926	319
	LOLIPOP-EWA																	576		578	577															500					574	487	575					578	205
	LOLIPOP-EWP																	635		641	639															535					641	527	639					640	237
	LOLIPOP-IA317																	2116		2118	2113															1686					2119	1647	2111					2119	1845
	LOLIPOP-IA610																	4117		4117	4114															3314					4104	2639	4103					4120	3241
	LOLIPOP-OmniEE																	1016		1015	1014															903					1005	889	1003					1017	215
	LURIC																	959		959	957															658					953	657	957					957	535
	LURIC_CAD																	2079		2081	2081															1150					2081	1150	2077					2081	586
	MARTHA																	1436																							1488		981
	MESA_AFA	711																1647		1645	1644												885	875		1354							1634					1648
	MESA_CAU	1079																2683		2676	2676												1324	1314		2503							2667					2683
	MESA_CHN	358																774		775	775												612	609		668							771					773
	MESA_HIS	695																1496		1495	1494												820	814		1226							1490					1495
	METSIM																	9976		9999	9994															8591						8513	9985					9998
	MRPRED																	2643		970	970															1415					153	17	2669					2673	2643
	NEO	4850	2312	2536													451	5733		5733	5734						5687						5572	5565		5131					1612	5106	5716					5743	4734
	NESCOG_825																	464									557										252											468
	NHSaffT1																	1510
	NHSaffy																																				956											4385
	NHSaffyc0																	799
	NHSaffyC1																	339
	NHSaffyT0																	1716
	NHSIllumina																	3322																			667											3338
	NHSomni																	2630																			577											2636
	noha_americans																	1263		1262	1258						1174									1097							1248					1259	1242
	Norfolk_Island																	461		357	352															343					291		377					478
	NSPHS_ka06																	615		604	605												585	582									618					619
	NSPHS_ka09																	331		326	329												229	229									332					332
	OBB																	7150		7164	7159															7134							7165					7166
	OGP	670	409	261														1044		970	968						883						461			899					1071		1068					1044	857
	omni	770	232	538			699	401			1127						559	1103		1101	1102						1050	982	1126				1022	1022		1078	1015					1078	1153					1103	996
	pegasus_cases																	4442																														4475
	pegasus_controls																	2761																														2776
	PMNS																	1062		853	853															1048					924		1058					1067
	polynesian_east																	682		470	470						365																567					681
	polynesian_west																	553		409	408						284																497					558
	POPGEN																	418		420	419																				1045	417	1037					653
	Prevend																	3606		3606	3601						3513									3253					2960		3558					3615	3421
	PROCARDIS_1M_cases																	1356		1352	1354															825						718	1184					1355
	PROCARDIS_1M_controls																	1143		1142	1138															606							1096					1145
	PROCARDIS_600k_cases																	4196		4175	4175															1192						944	2989					4204
	PROCARDIS_600k_controls																	1036		507	504															523							1051					1040
	PROSPER																	5241		5236	5242															4408	4078				5217		5223					5241
	PSYCHO																	668		242	242															298					44	19	672					669	662
	QFS																	837		833	833						572									704							840					840	827
	QIMRBerghofer_Hap						7222	1012										8224		1151	1149						4684																8503					8261
	QIMRBerghofer_Omni						2837	595										2736		465	464						1693																2835					2753
	Raine																1490	822		823	823												747	749		745							760					823
	ROSMAP																	1623									1661										1166						1179					1631
	RS1	4903	2047	2856			3412	1161										4719		2662	2659												1237	1236		2399					5790		2762					4724
	RS2	983		983			1134	998										2143		2139	2141												1137	1135		1747					2141		2130					2145
	RS3	1411		1411			1662	776										3008		2974	2971												2192	2187		2695					3018		3020					3008
	SANGER1																	4625		1615	1613															2649					381	59	4643					4700	3040
	SANGER2																	6524		2279	2277															787							6514					6584	4479
	SAUDI																	1576																		788												1579
	SCES-610																	1874		1870	1868						1478															1088	1875					1875
	SCES-omniexpress																	608		607	607						497															429	612					609
	SCGScases						213	217										592		557	558						719															387	715					591
	SCHScontrols						383	394										1069		1012	1011						1284															870	1280					1069
	SHIP						979	777										4060		4034	4033						3508						1762	1759							4055	3731	4033					4065	3432
	SHIP-TREND						495	260										979		980	978						890														977	970	981					980	799
	SIGMA																	8042		2038	2039						899									2210						417	3065					7436	765
	SiMES																	2508		2496	2499						2004															1240	2526					2509
	SINDI																	2511		2515	2516						2275															1156	2517					2516
	SP2-1M																	949		154	156						883									938						794	949					950
	SP2-550																	330		81	82						298									313						277	333					332
	SP2-610																	1140		200	200						1002									1086						840	1141					1144
	SR																	478									326																					489
	STR_SALTY	4317	2018	2299			2503	616									4765	4954									4985																					4995
	STR_TWINGENE	8257	3835	4417			4831	2751									7279	9449		9032	9034						9125									8640						8584	9354					9458
	taichi_zhonghua																	1723		1701	1700															190						120	1045					1334
	thrv																	2015		2016	2011																						1553					2015
	TRAILS						696										1337	1163		1278	1278															961						954	1096					1173	1275
	tudr																	956		936	937																						880					828
	UKBB_adopted	2443		2443	6278	3198	3583	1929	3012	2435	7141	2615	7152	6391	7152	3348	1909	7005	7152	6809	6809	7085	7108	7152	7088	7108	7153	7152	6183	6569	2690	7004	4798	4798	2742		3466	7095	7151	2760	6951			7152	2758	2576	2615	7128	6809
	UKBB_african	2413		2413	4883	2236	3377	1406	1998	2365	6497	3448	6524	5423	6524	2624	1712	6330	6524	6438	6438	6440	6466	6524	6403	6453	6525	6524	6004	6270	3760	6335			3742		3379	6422	6513	3796	6177			6524	3783	3412	3448	6439	6438
	UKBB_british	149892		149892	358997	179517	210782	122651	172006	149689	402793	143528	403065	365508	403065	183921	234882	396215	403065	380607	380604	401262	402028	403065	400648	402231	403066	403065	372058	370709	149544	396080	304884	304885	150152		201593	400729	402986	150300	392045			403065	150343	142586	143528	402240	380599
	UKBB_chinese	458		458	926	438	830	387	414	460	1411	622	1412	950	1412	518	554	1391		1354	1354	1402	1396		1367	1377	1413	1412	1336	1358	643	1389			634		691	1404	1409	642	1372			1412	643	588	622	1406	1354
	UKBB_european	5401		5401	13835	5784	9115	4837	5519	5391	15583	6364	15594	14053	15594	6026	8601	15330	15594	14932	14932	15508	15521	15594	15436	15533	15595	15594	14134	14549	6558	15321	11546	11546	6571		8657	15478	15586	6579	15136			15594	6608	6210	6364	15544	14932
	UKBB_indian	1966		1966	3496	2393	2434	1388	2139	1939	5379	3594	5405	3685	5405	2643	1392	5201	5405	5308	5308	5343	5335	5405	5246	5322	5406	5405	5121	5064	3694	5306			3600		3019	5341	5400	3665	5193			5405	3674	3119	3594	5266	5308
	UKBB_irish	4154		4154	10675	5798	6279	3711	5464	4152	12457	5040	12467	10890	12467	5937	6101	12232	12467	11658	11657	12399	12428	12467	12382	12436	12468	12467	11145	11472	5266	12232	8935	8935	5281		6340	12390	12465	5284	12131			12467	5285	4979	5040	12429	11658
	UKBB_mixed	4088		4088	9572	5036	6371	3056	4741	4064	12670	6596	13348	10004	13348	5699	5066	12932	13348	12936	12935	12529	12593	13348	12361	12544	13349	13348	11321	11822	6459	12950	597	597	6333		6520	13163	12702	6472	12883			13348	6453	5745	6596	13189	12936
	UKBB_otherbritish	7306		7306	17772	8654	10668	5929	8328	7293	20005	7106	20021	18148	20021	8865	11367	19717	20021	18763	18763	19928	19954	20021	19860	19961	20022	20021	18256	18613	7342	19707	15064	15065	7381		10189	19916	20019	7396	19431			20021	7397	7049	7106	19980	18763
	UKBB_pakistani	517		517	943	828	576	242	739	506	1671	797	1682	1002	1682	976	362	1636	1682	1603	1603	1648	1656	1682	1605	1638	1683	1682	1525	1558	827	1636			810		610	1647	1678	821	1625			1682	822	624	797	1659	1603
	UKHLS																	9506		7853	7850						6991						7941	7927			9262				9511	7812	9644					9657
	VB						414	215										1660		1656	1655						1493														1653		1655					1660	1474
	viking	1609	631	978							2094							2096		2096	2096						1846	2030	2097				1705	1705		2044	2081				2079	2044	2086					2096	2093
	vis						522	344										942		941	941							725	949				927	927		786						786	924					942
	WELLGEN																	1141		1111	1111																				1031		1151					1137
	WGHS																	23252		23006	23009						22867															22394	23148					23071
[truncated: 52 more columns]
