# Supplementary material for: Associations of autozygosity with a broad range of human phenotypes
Source: Nat Commun. 2019 Oct 31;10:4957. doi: 10.1038/s41467-019-12283-6 (PMC6823371; doi:10.1038/s41467-019-12283-6)
Supplement: Supplementary file 6 — Data 5 [file 41467_2019_12283_MOESM6_ESM.xlsx]

## Sheet: Table 5 - Homozygosity stats
	Sub cohort	mean FROH	Standard deviation of FROH	max FROH	variance FROH	Relative per sample power	Percentage of total study power	F_IS	Standard deviation of FROH within fullsib families
	36day	0.0053365	0.00386858	0.051478	1.49659e-05	0.913347	0.0047972	0.00337608
	AAAGS	0.00632419	0.00316664	0.0339121	1.00276e-05	0.611969	0.00379358	3.10528e-05
	AADM_MEGA1_cases	0.00455506	0.00554225	0.0820542	3.07165e-05	1.87458	0.0311692	0.00893364
	AADM_MEGA1_controls	0.00412524	0.00600542	0.143525	3.60651e-05	2.201	0.0464767	0.00948977
	AADM_MEGA2_cases	0.00301942	0.00367127	0.0393529	1.34782e-05	0.822555	0.00241135	-0.000168471
	AADM_MEGA2_controls	0.00313103	0.00431717	0.0263238	1.86379e-05	1.13745	0.00274398	0.000288229
	AADM_PAN_cases	0.0037112	0.00438153	0.049186	1.91978e-05	1.17161	0.018157	0.00721862
	AADM_PAN_controls	0.00360417	0.00456849	0.0476461	2.08711e-05	1.27374	0.0142942	0.00246216
	AEGS1	0.00780354	0.00348939	0.036781	1.21759e-05	0.743075	0.00533241	0.00109332
	AEGS2	0.00452436	0.00331823	0.0365328	1.10107e-05	0.671965	0.00819761	-0.00160295
	Africans	0.00158115	0.00270674	0.0667056	7.32643e-06	0.447121	0.00734566	-0.00191577
	AGES	0.00999587	0.0115594	0.233165	0.000133619	8.15459	0.396805	0.00382692
	AIDHS_SDS_CASES	0.0108158	0.0123724	0.107464	0.000153077	9.34204	0.115394	0.0110619
	AIDHS_SDS_CONTROLS	0.00832862	0.0104399	0.11805	0.000108992	6.65165	0.0733264	0.00907347
	airwave	0.0056478	0.00241343	0.0770656	5.82462e-06	0.355468	0.0759677	0.000512634
	ALS_NL1B	0.00580588	0.00480869	0.0604143	2.31235e-05	1.41119	0.00234858	0.0011006
	ALS_NL2A	0.00633406	0.00466333	0.0526715	2.17467e-05	1.32717	0.0117732	0.00142771
	ALS_NL2B	0.00597835	0.00420978	0.0439474	1.77222e-05	1.08156	0.00526787	0.00100196
	ALS_NL4A	0.00575621	0.00459026	0.0748817	2.10705e-05	1.2859	0.0350461	0.00166721
	ALS_NL4B	0.00604211	0.00599136	0.0758644	3.58964e-05	2.1907	0.0238822	0.00265742
	ALS_NL5A	0.00487975	0.00500461	0.0741955	2.50461e-05	1.52853	0.0136062	0.0013328
	ALS_NL5B	0.00492334	0.00562078	0.0723042	3.15932e-05	1.92808	0.0127175	0.00324602
	ALSPAC	0.00468265	0.00197165	0.029102	3.88741e-06	0.237243	0.0118305	2.71874e-05
	Amish	0.0378317	0.0152016	0.107312	0.000231089	14.1031	0.370585	-0.00790281
	ARIC_AA	0.0019795	0.0043013	0.0756241	1.85012e-05	1.1291	0.0455296	-0.00118518
	ARIC_EU	0.00584196	0.00476918	0.0821755	2.27451e-05	1.3881	0.188818	-0.00156734
	ASCOTsc	0.00797229	0.00495723	0.042959	2.45742e-05	1.49973	0.0569025	0.00454958
	ASCOTuk	0.00522829	0.00386947	0.086621	1.49728e-05	0.913768	0.0528074	0.00150508
	ASPS	0.00549744	0.0087939	0.171209	7.73326e-05	4.7195	0.0597371	0.00132121
	ASPSFam	0.00556363	0.00261667	0.0277204	6.84699e-06	0.417862	0.00208628	-0.00366182
	athena	0.00515384	0.00414196	0.0369284	1.71559e-05	1.047	0.0072896	0.00156951
	BBJ	0.0116474	0.015472	0.282197	0.000239382	14.6091	35.3064	0.00621462
	BES_610	0.0056715	0.00316016	0.0539551	9.98662e-06	0.609469	0.00759338	0.000137834
	BES_omni	0.00507284	0.00199399	0.0207281	3.97598e-06	0.242648	0.00293424	-0.000350544
	BiB_babypakistani	0.0466323	0.0463033	0.275468	0.002144	130.845	5.53788	0.0504287	0.00886074
	BiB_babywhitebritish	0.00552349	0.00699003	0.154437	4.88606e-05	2.98189	0.107174	0.00118952	0.00172446
	BiB_nonukpakistani	0.0361925	0.0399559	0.238839	0.00159647	97.4305	2.61373	0.0379871	0.00989404
	BiB_ukpakistani	0.0500437	0.0456538	0.261309	0.00208427	127.2	2.63937	0.0541049	0.0112382
	BiB_whitebritish	0.005741	0.00629136	0.167879	3.95812e-05	2.41558	0.10445	0.00105899	0.00132214
	BioMe-AFR_MEGA	0.002067	0.00669628	0.258749	4.48402e-05	2.73653	0.116281	0.00171199
	BioMe-AFR_OMNI	0.00207593	0.00453707	0.123298	2.0585e-05	1.25627	0.0610541	0.00338386
	BioMe-EAS_MEGA	0.00579226	0.00616195	0.0824031	3.79697e-05	2.31723	0.0209098	0.00732761
	BioMe-EUR-nonAJ_OMNI	0.005389	0.00736028	0.125677	5.41737e-05	3.30614	0.0477536	0.0037301
	BioMe-EUR_AJ_OMNI	0.00989385	0.00853283	0.112678	7.28092e-05	4.44344	0.0488478	0.00115416
	BioMe-HIS_MEGA	0.00725328	0.0132464	0.208585	0.000175467	10.7085	0.684907	0.0208376
	BioMe-HIS_OMNI	0.00668589	0.0101866	0.159962	0.000103767	6.33273	0.410935	0.0163571
	BioMe-SAS_MEGA	0.00939161	0.0176538	0.172306	0.000311657	19.02	0.120518	0.00926616
	BMDCS_AfAm	0.00154226	0.00105364	0.00503836	1.11015e-06	0.0677509	0.000155167	-0.00356797
	BMDCS_AsAm	0.00542028	0.00306237	0.0142494	9.37812e-06	0.572333	0.000436931	0.0111575
	BMDCS_EUR	0.00422968	0.00376485	0.0647964	1.41741e-05	0.865023	0.00525659	0.00188253
	Botnia	0.0130502	0.011406	0.140937	0.000130097	7.93963	0.375799	0.00357175
	BRIGHT	0.00698416	0.00383344	0.0766091	1.46953e-05	0.896833	0.0237714	-0.00029458
	BROAD	0.0136296	0.00819276	0.124655	6.71212e-05	4.09631	0.209648	0.00372549
	CARL	0.00893117	0.00951263	0.110623	9.04901e-05	5.52248	0.0406419	0.00652039
	CHOP_AA	0.00161742	0.00278904	0.126427	7.77872e-06	0.474724	0.0173451	0.00379585
	CHOP_CEU	0.00451759	0.00562955	0.254183	3.16918e-05	1.93411	0.0502317	0.0028641
	CHRIS	0.00651842	0.00653446	0.201431	4.26992e-05	2.60587	0.184534	0.00159319
	CHS_AA	0.00226838	0.00468994	0.0624076	2.19956e-05	1.34236	0.0168269	0.00465111
	CHS_EA	0.00688789	0.00848005	0.126723	7.19112e-05	4.38864	0.218578	0.00722387
	Cilento370K	0.0165924	0.0134494	0.1096	0.000180885	11.0392	0.127424	0.00387262
	Cilento700K_1	0.00960889	0.0140895	0.158929	0.000198515	12.1151	0.0865698	0.00158337
	Cilento700K_2	0.00975603	0.0114259	0.104576	0.000130551	7.96736	0.0335751	-0.0037903
	CLHNS	0.0137195	0.00842781	0.190004	7.1028e-05	4.33474	0.118206	0.00252411
	COLAUS	0.00794152	0.00817794	0.216443	6.68788e-05	4.08151	0.334649	0.00187066
	CTMM	0.00444875	0.00342384	0.0453266	1.17227e-05	0.715419	0.00665229	-0.0014666
	DC-1M	0.00604703	0.00573659	0.105154	3.29085e-05	2.00836	0.0280886	0.00138814
	DC-610	0.00629293	0.00520861	0.0945765	2.71296e-05	1.65568	0.0271756	0.00124889
	deCODE_Iceland	0.0064477	0.00848824	0.281377	7.20502e-05	4.39712	8.62797	0.0019139	0.00295433
	DNBC_cases	0.0053143	0.00230466	0.0267116	5.31147e-06	0.324151	0.00572135	0.000556128
	DNBC_controls	0.00515521	0.00239976	0.0316292	5.75885e-06	0.351454	0.00592959	0.000271693
	EGCUT_CORE	0.00518261	0.00405859	0.103918	1.64721e-05	1.00527	0.104817	0.00112175
	EGCUT_GSA	0.00603763	0.00531419	0.252556	2.82406e-05	1.72348	0.746313	0.00132089
	EGCUT_OMNI	0.00741417	0.0057003	0.148862	3.24934e-05	1.98302	0.239132	0.00191506
	EPIC_norfolk	0.0035449	0.00333421	0.0690677	1.1117e-05	0.678452	0.217764	-0.00154783
	EPIC_Potsdam	0.00450084	0.00225289	0.0264596	5.07554e-06	0.309753	0.00621446	0.000100562
	EPICOR	0.00633571	0.0101562	0.130278	0.000103148	6.29497	0.0544967	0.00371714
	ERF_250k	0.00816594	0.00675755	0.0356243	4.56644e-05	2.78683	0.00646767	-0.00382559
	ERF_318k	0.0130199	0.0108516	0.11003	0.000117758	7.18658	0.0909642	0.000312275
	ERF_370k	0.00964144	0.00871675	0.0659752	7.59818e-05	4.63706	0.0269042	0.00085639
	FamHS_b1m_v1	0.00476698	0.00306863	0.0688861	9.41648e-06	0.574674	0.0125298	-0.000513855
	FamHS_b1m_v2	0.00474055	0.00307109	0.0688807	9.43161e-06	0.575598	0.0130333	-0.00041645
	FamHS_b550_v1	0.00547063	0.00704814	0.153473	4.96762e-05	3.03167	0.0406878	0.00107212
	FamHS_b550_v2	0.00538491	0.0067894	0.153551	4.6096e-05	2.81317	0.0416211	0.00108146
	FamHS_b610_v1	0.00497846	0.00368615	0.0675656	1.35877e-05	0.829237	0.0193589	0.000516746
	FamHS_b610_v2	0.00488648	0.00409971	0.0583627	1.68076e-05	1.02574	0.00388405
	Fenland	0.00398724	0.00228772	0.051168	5.23366e-06	0.319403	0.043769	0.00087822
	FinnTwin_ANTHROPOMETRIC	0.00778002	0.00504978	0.0485023	2.55003e-05	1.55624	0.124486	0.0023588
	FinnTwin_BLOOD_PRESSURE	0.00805342	0.00565748	0.0358069	3.20071e-05			0.000712273
	FinnTwin_COGNITION	0.00668461	0.00365482	0.02674	1.33577e-05			0.000756162
	FinnTwin_EDUCATION	0.0084772	0.00580484	0.0480041	3.36962e-05			0.00315566
	FinnTwin_FERTILITY	0.00858903	0.0060553	0.0485031	3.66667e-05			0.00327604
	FinnTwin_LIPIDS	0.00680698	0.00408786	0.035742	1.67106e-05			0.00116241
	FinnTwin_LUNG_FUNCTION	0.0134257	0.00659077	0.0416473	4.34383e-05			0.00233863
	FinnTwin_REPRODUCTIVE_TIMING	0.00668933	0.00347739	0.02674	1.20922e-05			-7.89663e-05
	FOCUS	0.0046255	0.00263905	0.0488989	6.96457e-06	0.425037	0.00727489	0.000230727
	FUSION_CASES	0.0131305	0.00807891	0.0864023	6.52688e-05	3.98326	0.0657443	0.00496768
	FUSION_CONTROLS	0.0127845	0.00936909	0.131909	8.77799e-05	5.35708	0.0943085	0.00472061
	FVG_370	0.0186141	0.0146589	0.0937245	0.000214883	13.114	0.224858	0.0163305
	FVG_omni	0.0237927	0.0158326	0.0873916	0.000250671	15.2981	0.051387	0.011979
	GeneSTAR_AA	0.00208069	0.00560142	0.126644	3.13759e-05	1.91483	0.0331832	0.00266242
	GeneSTAR_EA	0.00509626	0.00605357	0.107053	3.66457e-05	2.23644	0.0604398	0.00189011
	GENOAAA	0.00191045	0.00383431	0.0615773	1.4702e-05	0.897239	0.0113842	-0.000629092
	GENOAEA	0.00478681	0.0023893	0.0274062	5.70876e-06	0.348397	0.00701105	-0.00434329
	GENR	0.0046321	0.00181928	0.0240587	3.30979e-06	0.201992	0.00780583	-0.000810226
	GerMIFsI	0.00768431	0.00590749	0.112309	3.48985e-05	2.1298	0.071346	0.000866344
	GerMIFsII	0.00605471	0.00424317	0.059954	1.80045e-05	1.09879	0.0309195	0.000111294
	GerMIFsIII	0.00710358	0.00469209	0.156222	2.20157e-05	1.34358	0.0360027	0.000939071
	GerMIFsIV	0.00596624	0.0064782	0.201378	4.19671e-05	2.56119	0.0310105	0.000400764
	GerMIFsV	0.00505701	0.00425198	0.0801039	1.80793e-05	1.10336	0.0647915	0.0014382
	godarts	0.00501031	0.00307115	0.0467126	9.43197e-06	0.575619	0.0264103	0.000821473
	gs	0.00494845	0.00298588	0.0906894	8.91548e-06	0.544099	0.160742	0.000582073	0.0013813
	HANDLS	0.00189267	0.0036844	0.0516231	1.35748e-05	0.828453	0.012725	0.00391727
	hap300	0.00983213	0.00829601	0.08025	6.88238e-05	4.20022	0.0538056	0.00205008	0.00328308
	HBCS	0.00897628	0.00518267	0.0819527	2.68601e-05	1.63923	0.0427986	0.0011405
	HPFSaffC0	0.00606146	0.0038782	0.051177	1.50404e-05	0.917896	0.0107073	0.0026485
	HPFSaffy	0.00628502	0.00536939	0.0896035	2.88303e-05	1.75947	0.0960669	0.00297669
	HPFSaffyC1	0.00683776	0.0075346	0.0896089	5.67701e-05	3.4646	0.0200487	0.00298891
	HPFSaffyT0	0.00637311	0.00583125	0.0810619	3.40034e-05	2.07518	0.0403029	0.00243895
	HPFSaffyT1	0.00617879	0.00480854	0.0824597	2.31221e-05	1.41111	0.0249495	0.00252169
	HPFSillumina	0.00557502	0.00580283	0.0909471	3.36729e-05	2.05501	0.0403817	0.00351384
	HPFSomni	0.00570766	0.00527581	0.0856676	2.78342e-05	1.69868	0.0468925	0.00411762
	HRS_AA	0.00203685	0.0069309	0.243558	4.80374e-05	2.93165	0.101788	0.00191053
	HRS_EA	0.00408142	0.00661201	0.326251	4.37187e-05	2.66809	0.4055	0.00131663
	HUFS	0.00179891	0.00308613	0.0888096	9.52418e-06	0.581247	0.0149894	0.00127093
	huji	0.00850911	0.0141446	0.174758	0.000200069	12.2099	0.15753	-0.00144021
	huji_bw	0.00850911	0.0141446	0.174758	0.000200069			-0.00144021
	Hutterites	0.041535	0.018123	0.119022	0.000328444	20.0445	0.226475	-0.00355364
	hypergenes	0.0065065	0.00578295	0.051015	3.34425e-05	2.04095	0.0514484	0.00596817
	hypergenes_cases	0.00634826	0.00546687	0.0440421	2.98867e-05	1.82394	0.0502111	0.00680198
	INDICO_cases	0.00815853	0.00901407	0.0976797	8.12534e-05	4.95818	0.0814879	0.00891148
	INDICO_controls	0.00674311	0.00736242	0.104297	5.42052e-05	3.30767	0.054765	0.00653977
	inflammgen	0.0141415	0.00742253	0.0670291	5.50939e-05	3.3623	0.0249498	0.00178517
	InterOmics	0.0063149	0.00561376	0.0440238	3.15143e-05	1.92327	0.025401	0.00424503
	TCGS	0.017304	0.0263636	0.242719	0.000695038	42.4172	7.61627	0.0162117	0.00667969
	kadoorie	0.00358766	0.00715907	0.284456	5.12522e-05	3.12785	1.50908	0.0014307
	kadoorie_resurvey	0.00349118	0.00585223	0.124233	3.42486e-05			0.00147058
	KORA-F3	0.0049056	0.00350158	0.0521764	1.22611e-05	0.748277	0.0350861	0.0013978
	KORA_S4F4	0.00384062	0.00334695	0.0448828	1.12021e-05	0.683648	0.0394147	-0.000389607
	korcula_phase1	0.0139602	0.0123783	0.0668199	0.000153222	9.35093	0.125784	0.0077852	0.00393273
	korcula_phase2+3	0.0128334	0.0115496	0.204222	0.000133393	8.14076	0.218762	0.00594827	0.00410509
	LabExMI	0.00443003	0.00376763	0.0665112	1.4195e-05	0.8663	0.013227	0.000932794
	LBC1921	0.00536444	0.00511642	0.0880022	2.61778e-05	1.59759	0.0124646	0.000200292
	LBC1936	0.00501229	0.00279835	0.0585564	7.83075e-06	0.477899	0.00728945	-0.000263704
	LifeLines	0.0062154	0.00507721	0.143367	2.5778e-05	1.5732	0.321174	0.00270974
	LOLIPOP-EW610	0.00541761	0.00484632	0.0835297	2.34868e-05	1.43337	0.0202876	0.00203048
	LOLIPOP-EWA	0.00763887	0.00551273	0.091493	3.03902e-05	1.85467	0.0163677	0.000171026
	LOLIPOP-EWP	0.00315225	0.00481042	0.0610702	2.31401e-05	1.41221	0.0138213	0.00271006
	LOLIPOP-IA317	0.0108364	0.0173379	0.183695	0.000300603	18.3454	0.59354	0.011754
	LOLIPOP-IA610	0.00995631	0.0161009	0.161228	0.000259239	15.821	0.995231	0.0104826
	LOLIPOP-OmniEE	0.0124918	0.0176112	0.113848	0.000310156	18.9284	0.293919	0.0146721
	LURIC	0.00575623	0.00513422	0.0798765	2.63602e-05	1.60872	0.0235556	-0.00115338
	LURIC_CAD	0.00588471	0.00606185	0.0908129	3.67461e-05	2.24256	0.071254	0.000441351
	MARTHA	0.00468382	0.00523494	0.0774296	2.74046e-05	1.67246	0.0383293	0.00241649
	MESA_AFA	0.0020802	0.00350823	0.0563669	1.23077e-05	0.751121	0.0189	0.0084924
	MESA_CAU	0.00639466	0.00585622	0.0994527	3.42953e-05	2.09299	0.0857397	0.00570865
	MESA_CHN	0.0060098	0.00372794	0.0678512	1.38975e-05	0.848146	0.0100361	0.00431032
	MESA_HIS	0.00796062	0.008318	0.138366	6.91891e-05	4.22251	0.0964485	0.0231033
	METSIM	0.0133374	0.00758527	0.259898	5.75364e-05	3.51136	0.536289	0.00247682
	MRPRED	0.0138847	0.0101532	0.117428	0.000103088	6.29132	0.256764	0.00423862
	NEO	0.00653671	0.00476279	0.108377	2.26841e-05	1.38438	0.121391	0.00098186
	NESCOG_825	0.0053593	0.00322756	0.0435474	1.04172e-05	0.635744	0.00540668	0.000109163
	NHSaffT1	0.00550731	0.00365186	0.0716361	1.33361e-05	0.813883	0.0187643	0.000204957
	NHSaffy	0.00570284	0.00482587	0.128589	2.32891e-05	1.4213	0.0951586	0.000871269
	NHSaffyc0	0.00601533	0.00555794	0.079589	3.08907e-05	1.88521	0.0229986	0.00141823
	NHSaffyC1	0.00601445	0.00502517	0.0804711	2.52523e-05	1.54111	0.00797677	0.000366502
	NHSaffyT0	0.00568582	0.00529191	0.128594	2.80043e-05	1.70906	0.0447783	0.000448454
	NHSIllumina	0.00512451	0.00439915	0.0816202	1.93525e-05	1.18106	0.0601937	0.00233491
	NHSomni	0.00507209	0.00406513	0.0754444	1.65253e-05	1.00852	0.0405902	0.00179673
	noha_americans	0.00695701	0.0035584	0.0583308	1.26622e-05	0.772757	0.0149018	0.00280429
	Norfolk_Island	0.0117064	0.018925	0.194175	0.000358157	21.8578	0.159525	-0.00230942
	NSPHS_ka06	0.0308765	0.0235367	0.144965	0.000553977	33.8084	0.319528	0.0134367
	NSPHS_ka09	0.0222219	0.017507	0.105383	0.000306496	18.705	0.0948178	0.0129232
	OBB	0.00329599	0.00215381	0.0550073	4.6389e-06	0.283072	0.0309261	-0.000929694
	OGP	0.0312728	0.0180341	0.149208	0.00032523	19.8483	0.324569	0.00819545
	omni	0.00817919	0.0068805	0.10201	4.73413e-05	2.88917	0.0508623	0.00156652	0.00261957
	pegasus_cases	0.00403685	0.00366271	0.0733622	1.34155e-05	0.818726	0.0559779	0.00136794
	pegasus_controls	0.00396691	0.00393351	0.0984477	1.54725e-05	0.944262	0.0400226	0.00157086
	PMNS	0.0113354	0.0182224	0.13884	0.000332055	20.2649	0.331689	0.00824515
	polynesian_east	0.0623899	0.0258137	0.317586	0.000666347	40.6662	0.4247	0.00472659
	polynesian_west	0.0349156	0.0165245	0.113508	0.00027306	16.6644	0.141977	0.00547166
	POPGEN	0.0056689	0.00337922	0.0662582	1.14191e-05	0.696893	0.0111193	-0.00339638
	Prevend	0.00564466	0.00416672	0.0845256	1.73616e-05	1.05955	0.0584822	0.00101169
	PROCARDIS_1M_cases	0.0125891	0.0063617	0.0928446	4.04713e-05	2.4699	0.0511744
	PROCARDIS_1M_controls	0.00584902	0.00481947	0.0652544	2.32273e-05	1.41753	0.0247817	0.00471595
	PROCARDIS_600k_cases	0.00555803	0.00510277	0.0906215	2.60383e-05	1.58908	0.102
	PROCARDIS_600k_controls	0.00588003	0.0057057	0.0721097	3.2555e-05	1.98679	0.0318821	0.0041295
	PROSPER	0.00589829	0.0051852	0.110945	2.68863e-05	1.64083	0.131377	0.00198958
	PSYCHO	0.0123897	0.00681946	0.065117	4.6505e-05	2.83813	0.0291203	0.00218685
	QFS	0.00782489	0.00963888	0.139868	9.2908e-05	5.67004	0.0728939	0.00197259
	QIMRBerghofer_Hap	0.0047343	0.00357275	0.218731	1.27645e-05	0.779001	0.102051	0.000795204
	QIMRBerghofer_Omni	0.0051888	0.00491178	0.258438	2.41255e-05	1.47235	0.0644962	0.0004571
	Raine	0.0043092	0.00205066	0.0205859	4.2052e-06	0.256637	0.00583848	0.000643336
	ROSMAP	0.00552844	0.00322452	0.0407369	1.03975e-05	0.634547	0.0160926	-0.000585169
	RS1	0.00506848	0.00332059	0.118558	1.10263e-05	0.672918	0.0594887	0.0016538
	RS2	0.00532194	0.00696636	0.228385	4.85302e-05	2.96173	0.0969987	0.00169081
	RS3	0.00494327	0.00340308	0.0665755	1.1581e-05	0.706769	0.0326435	0.000154304
	SANGER1	0.0127998	0.00540643	0.0422481	2.92295e-05	1.78383	0.12801	0.00231703
	SANGER2	0.0124364	0.00549589	0.0627834	3.02048e-05	1.84336	0.185307	0.00236623
	SAUDI	0.0295618	0.0296201	0.153994	0.000877352	53.5435	1.31376	0.0288816
	SCES-610	0.00588954	0.00300296	0.0688569	9.01774e-06	0.55034	0.0157553	0.000855769
	SCES-omniexpress	0.00535575	0.00195357	0.0213889	3.81645e-06	0.232913	0.0021764	-0.000127797
	SCGScases	0.00417082	0.00183111	0.0116158	3.35296e-06	0.204626	0.00224638	0.000386362
	SCHScontrols	0.00413365	0.00200282	0.0275963	4.01131e-06	0.244804	0.00479929	0.00094435
	SHIP	0.00562628	0.00471819	0.167028	2.22614e-05	1.35858	0.0843215	-0.000851927
	SHIP-TREND	0.0038244	0.00334075	0.0574978	1.11606e-05	0.681115	0.0102019	-5.8476e-05
	SIGMA	0.00883559	0.0103124	0.240915	0.000106345	6.49011	0.79691	0.0129832
	SiMES	0.0108887	0.0123659	0.109665	0.000152915	9.33219	0.359924	0.00711743
	SINDI	0.0130784	0.0216169	0.166069	0.000467291	28.5181	1.0964	0.0136051
	SP2-1M	0.00602041	0.00585767	0.0954746	3.43123e-05	2.09403	0.0303739	0.00135461
	SP2-550	0.00623142	0.00540876	0.0718899	2.92547e-05	1.78537	0.00907751	0.000699978
	SP2-610	0.00619294	0.00497602	0.0678148	2.47608e-05	1.51112	0.0263947	0.00104112
	SR	0.0110145	0.0170659	0.140683	0.000291243	17.7742	0.132706	0.0188216
	STR_SALTY	0.007201	0.0059177	0.125697	3.50192e-05	2.13717	0.162993	0.00166792
	STR_TWINGENE	0.00679583	0.00498767	0.0547208	2.48768e-05	1.5182	0.21924	0.00264085
	taichi_zhonghua	0.0047449	0.00546411	0.0912807	2.98565e-05	1.8221	0.0479347	0.00207845
	thrv	0.00812897	0.00548721	0.0926123	3.01094e-05	1.83753	0.0565613
	TRAILS	0.00538391	0.0037021	0.0645512	1.37055e-05	0.836429	0.0170747	0.00141545
	tudr	0.00578379	0.00404524	0.0583931	1.6364e-05	0.99867	0.0147754	0.00255128
	UKBB_adopted	0.00415843	0.012412	0.313575	0.000154057	9.40188	1.02682	0.00707307
	UKBB_african	0.00332373	0.00631102	0.192384	3.98289e-05	2.4307	0.242162	0.00175519
	UKBB_british	0.00346538	0.00404793	0.3075	1.63858e-05	1	6.15417	-0.00159363
	UKBB_chinese	0.00484837	0.00435071	0.0864829	1.89287e-05	1.15519	0.0249224	-0.00168185
	UKBB_european	0.00424346	0.00571352	0.127547	3.26443e-05	1.99223	0.474371	0.00190422
	UKBB_indian	0.00889028	0.0131711	0.182343	0.000173479	10.5872	0.873874	0.00830782
	UKBB_irish	0.00424372	0.00450108	0.13264	2.02597e-05	1.23642	0.235373	-0.00122064
	UKBB_mixed	0.00739392	0.0142945	0.17881	0.000204333	12.4702	2.54164	0.042118
	UKBB_otherbritish	0.00364215	0.00424443	0.157245	1.80152e-05	1.09944	0.336103	-0.000170736
	UKBB_pakistani	0.0255011	0.0326693	0.190632	0.00106728	65.1348	1.67375	0.0247344
	UKHLS	0.00548569	0.00215928	0.0345911	4.66248e-06	0.284544	0.0419986	0.000444998
	VB	0.00981	0.0107679	0.120624	0.000115949	7.07618	0.179566	0.00403893
	viking	0.00924241	0.0089209	0.116854	7.95824e-05	4.8568	0.155504	0.00247874	0.00300492
	vis	0.0112622	0.00963012	0.0811023	9.27392e-05	5.65974	0.082008	0.00498529	0.00355798
	WELLGEN	0.0115766	0.0167237	0.124271	0.000279681	17.0685	0.299961	0.0101826
	WGHS	0.0049659	0.00429176	0.204637	1.84192e-05	1.1241	0.399077	0.00253969
