# Supplementary material for: Associations of autozygosity with a broad range of human phenotypes
Source: Nat Commun. 2019 Oct 31;10:4957. doi: 10.1038/s41467-019-12283-6 (PMC6823371; doi:10.1038/s41467-019-12283-6)
Supplement: Supplementary file 7 — Data 6 [file 41467_2019_12283_MOESM7_ESM.xlsx]

## Sheet: Table 6 - Homozygosity corrs
	Sub cohort	Correlation between FROH and FSNP	Correlation between FROH and FGRM	Correlation between FROH and FSNP_OutsideROH
	36day	0.543412	0.591664	0.0331879
	AAAGS	0.426597	0.414325	0.00136457
	AADM_MEGA1_cases	0.635338	0.506953	0.0469464
	AADM_MEGA1_controls	0.714422	0.599584	0.0839132
	AADM_MEGA2_cases	0.569747	0.603849	-0.0107987
	AADM_MEGA2_controls	0.612495	0.658689	-0.0424596
	AADM_PAN_cases	0.375761	0.477832	0.103166
	AADM_PAN_controls	0.588175	0.682203	0.0305752
	AEGS1	0.440591	0.492449	0.136866
	AEGS2	0.487276	0.558454	0.00827235
	Africans	0.219736	0.299616	0.128589
	AGES	0.890339	0.9181	0.017076
	AIDHS_SDS_CASES	0.870248	0.903841	0.111887
	AIDHS_SDS_CONTROLS	0.736501	0.834738	0.025459
	airwave	0.341488	0.349812	0.00483968
	ALS_NL1B	0.674191	0.724015	0.0265547
	ALS_NL2A	0.663327	0.727864	0.0410096
	ALS_NL2B	0.598904	0.679169	0.0153534
	ALS_NL4A	0.579136	0.420239	0.0390346
	ALS_NL4B	0.691073	0.43693	0.0659558
	ALS_NL5A	0.578034	0.449932	-0.0111978
	ALS_NL5B	0.514672	0.257641	-0.0238467
	ALSPAC	0.297947	0.299322	0.0330623
	Amish	0.876505	0.708618	-0.180335
	ARIC_AA	0.296641	0.441578	0.0931865
	ARIC_EU	0.461696	0.568565	0.1295
	ASCOTsc	0.612813	0.65409	-0.0691178
	ASCOTuk	0.51184	0.596521	0.0181878
	ASPS	0.870696	0.903324	0.0137875
	ASPSFam	0.321628	0.357365	0.00643183
	athena	0.583717	0.682974	0.000417045
	BBJ	0.945076	0.957814	0.0760248
	BES_610	0.479674	0.519959	0.0303519
	BES_omni	0.223176	0.246537	0.00949381
	BiB_babypakistani	0.988705	0.964686	0.0637812
	BiB_babywhitebritish	0.484612	0.637872	0.0985966
	BiB_nonukpakistani	0.989094	0.989672	0.0812866
	BiB_ukpakistani	0.988954	0.965266	0.0172107
	BiB_whitebritish	0.669829	0.753647	-0.00758569
	BioMe-AFR_MEGA	0.636789	0.703473	0.048237
	BioMe-AFR_OMNI	0.291293	0.432803	0.0618361
	BioMe-EAS_MEGA	0.657689	0.724367	0.0884154
	BioMe-EUR-nonAJ_OMNI	0.807922	0.849727	0.0789051
	BioMe-EUR_AJ_OMNI	0.867445	0.887818	0.032295
	BioMe-HIS_MEGA	0.561617	0.532496	0.264927
	BioMe-HIS_OMNI	0.555932	0.477867	0.212975
	BioMe-SAS_MEGA	0.947692	0.965708	0.0810111
	BMDCS_AfAm	0.130711	0.171092	0.0875154
	BMDCS_AsAm	0.498317	0.731401	0.467168
	BMDCS_EUR	0.489166	0.477828	0.208036
	Botnia	0.855447	0.858839	-0.0210417
	BRIGHT	0.48555	0.512676	0.015631
	BROAD	0.817657	0.797953	-0.00868999
	CARL	0.416577	0.411136	-0.0253349
	CHOP_AA	0.178233	0.355137	0.0756093
	CHOP_CEU	0.593167	0.766616	0.101702
	CHRIS	0.801208	0.816202	0.0342333
	CHS_AA	0.283268	0.366071	0.0601576
	CHS_EA	0.76357	0.761049	-0.0573183
	Cilento370K	0.908727	0.836939	-0.0592509
	Cilento700K_1	0.927057	0.858829	-0.0201304
	Cilento700K_2	0.894549	0.777329	-0.192306
	CLHNS	0.768903	0.813485	0.123361
	COLAUS	0.77348	0.837547	-0.013785
	CTMM	0.484373	0.541836	0.0757906
	DC-1M	0.70432	0.786711	-0.00978974
	DC-610	0.675876	0.751471	0.0148794
	deCODE_Iceland	0.843941	0.885822	0.00488735
	DNBC_cases	0.319865	0.358955	0.0144803
	DNBC_controls	0.337498	0.375195	0.0230232
	EGCUT_CORE	0.572316	0.601193	0.075745
	EGCUT_GSA	0.517676	0.579794	0.0752945
	EGCUT_OMNI	0.680745	0.734767	0.0664971
	EPIC_norfolk	0.488414	0.556521	0.0136137
	EPIC_Potsdam	0.319551	0.340376	0.0397569
	EPICOR	0.874773	0.926821	-0.00352573
	ERF_250k	0.61493	0.537787	-0.166114
	ERF_318k	0.823063	0.511867	-0.155453
	ERF_370k	0.846543	0.6304	-0.104835
	FamHS_b1m_v1	0.497564	0.476037	0.0591369
	FamHS_b1m_v2	0.501485	0.475445	0.062241
	FamHS_b550_v1	0.784639	0.740218	0.0342944
	FamHS_b550_v2	0.777979	0.717675	0.0374118
	FamHS_b610_v1	0.547532	0.570009	0.0246688
	FamHS_b610_v2	0.533331	0.321054	0.0833405
	Fenland	0.367079	0.365453	0.0810829
	FinnTwin_ANTHROPOMETRIC	0.641244	0.623164	-0.00547996
	FinnTwin_BLOOD_PRESSURE	0.677159	0.65213	-0.068146
	FinnTwin_COGNITION	0.513876	0.478363	0.030349
	FinnTwin_EDUCATION	0.695154	0.679757	-0.00551958
	FinnTwin_FERTILITY	0.713235	0.699618	-0.0215766
	FinnTwin_LIPIDS	0.553728	0.541576	0.0112079
	FinnTwin_LUNG_FUNCTION	0.741825	0.707352	-0.0914065
	FinnTwin_REPRODUCTIVE_TIMING	0.507763	0.425559	0.0583395
	FOCUS	0.366432	0.428193	-0.0288955
	FUSION_CASES	0.835634	0.823517	0.0436036
	FUSION_CONTROLS	0.867784	0.857932	0.0441022
	FVG_370	0.880998	0.777548	0.0144396
	FVG_omni	0.90194	0.470516	-0.132674
	GeneSTAR_AA	0.32719	0.506017	-0.00937116
	GeneSTAR_EA	0.683009	0.786831	0.0363636
	GENOAAA	0.293894	0.430734	0.0291073
	GENOAEA	0.358431	0.410545	0.281859
	GENR	0.247205	0.246261	0.045146
	GerMIFsI	0.665941	0.737869	0.0199018
	GerMIFsII	0.528891	0.548824	0.00237061
	GerMIFsIII	0.525802	0.592526	0.00321776
	GerMIFsIV	0.679814	0.598501	-0.0205483
	GerMIFsV	0.616118	0.691685	0.00905758
	godarts	0.42754	0.48219	-0.0108394
	gs	0.461426	0.518621	0.0174847
	HANDLS	0.28846	0.41364	0.112235
	hap300	0.838628	0.825789	0.0690804
	HBCS	0.667493	0.678071	0.0352091
	HPFSaffC0	0.492762	0.674866	-0.0391821
	HPFSaffy	0.586589	0.739647	-0.00784906
	HPFSaffyC1	0.745187	0.822803	-0.127196
	HPFSaffyT0	0.604842	0.753551	0.0150151
	HPFSaffyT1	0.535281	0.711964	0.0212016
	HPFSillumina	0.716562	0.727726	-0.0338404
	HPFSomni	0.64252	0.776893	-0.112794
	HRS_AA	0.651347	0.813424	0.0588602
	HRS_EA	0.808352	0.864105	0.032434
	HUFS	0.299009	0.330244	0.101608
	huji	0.668783	0.629983	0.154947
	huji_bw	0.668783	0.629983	0.154947
	Hutterites	0.726112	0.761321	-0.0412095
	hypergenes	0.709622	0.745763	0.187873
	hypergenes_cases	0.65021	0.693118	0.140086
	INDICO_cases	0.783902	0.886708	0.123903
	INDICO_controls	0.754517	0.84667	0.154231
	inflammgen	0.755344	0.756086	0.0491541
	InterOmics	0.714132	0.755063	0.225482
	TCGS	0.980186	0.985711	0.0907863
	kadoorie	0.743453	0.810617	0.0186434
	kadoorie_resurvey	0.685461	0.748051	0.0455557
	KORA-F3	0.505273	0.456407	-0.00831017
	KORA_S4F4	0.476106	0.485353	0.0200516
	korcula_phase1	0.916083	0.844007	0.0956387
	korcula_phase2+3	0.913336	0.855727	0.00781332
	LabExMI	0.527174	0.56721	0.131979
	LBC1921	0.692212	0.73569	0.0422454
	LBC1936	0.400505	0.486009	-0.00285995
	LifeLines	0.607316	0.692304	0.00780241
	LOLIPOP-EW610	0.663603	0.678506	0.0509658
	LOLIPOP-EWA	0.599458	0.586564	0.0770872
	LOLIPOP-EWP	0.617397	0.682144	0.0133542
	LOLIPOP-IA317	0.92549	0.960112	0.191149
	LOLIPOP-IA610	0.936176	0.955798	0.161996
	LOLIPOP-OmniEE	0.946217	0.965769	0.191641
	LURIC	0.363235	0.525849	0.138539
	LURIC_CAD	0.605726	0.7267	0.0964139
	MARTHA	0.663628	0.738849	0.0165483
	MESA_AFA	0.257725	0.338333	0.0770071
	MESA_CAU	0.55273	0.545502	0.0370261
	MESA_CHN	0.442284	0.341459	0.0555349
	MESA_HIS	0.522342	0.174544	0.286726
	METSIM	0.808463	0.781689	-0.0118809
	MRPRED	0.868017	0.830892	0.063013
	NEO	0.657018	0.679111	0.0363137
	NESCOG_825	0.461594	0.521172	0.0399141
	NHSaffT1	0.490408	0.600932	0.0926515
	NHSaffy	0.577675	0.687845	0.0717451
	NHSaffyc0	0.611037	0.667486	0.0511481
	NHSaffyC1	0.608154	0.71057	-0.0168039
	NHSaffyT0	0.610747	0.742853	0.0797625
	NHSIllumina	0.624515	0.674633	0.0105037
	NHSomni	0.582331	0.656695	-0.000962612
	noha_americans	0.393923	0.487115	0.12684
	Norfolk_Island	0.706221	0.54319	0.0116134
	NSPHS_ka06	0.95297	0.818248	0.128005
	NSPHS_ka09	0.916655	0.714474	-0.0524063
	OBB	0.353395	0.401376	0.050307
	OGP	0.882767	0.457629	-0.149795
	omni	0.788018	0.813098	0.0422982
	pegasus_cases	0.556071	0.65345	0.0692571
	pegasus_controls	0.612108	0.67501	0.0603548
	PMNS	0.95642	0.971253	0.0631423
	polynesian_east	0.912759	0.684899	0.694112
	polynesian_west	0.863708	0.832527	0.434848
	POPGEN	0.408572	0.458896	0.00998608
	Prevend	0.571021	0.618595	0.00919802
	PROCARDIS_1M_cases	0.638562	0.638554	0.0212675
	PROCARDIS_1M_controls	0.54486	0.609604	0.0210082
	PROCARDIS_600k_cases	0.662863	0.597264	0.0288101
	PROCARDIS_600k_controls	0.732647	0.73713	0.054455
	PROSPER	0.6802	0.747233	0.0273239
	PSYCHO	0.692284	0.649105	-0.103945
	QFS	0.875044	0.865056	0.0148171
	QIMRBerghofer_Hap	0.523824	0.588767	0.0044784
	QIMRBerghofer_Omni	0.623535	0.698897	0.0025559
	Raine	0.391326	0.247184	0.275239
	ROSMAP	0.451196	0.504745	0.17051
	RS1	0.477015	0.510052	0.0103916
	RS2	0.780114	0.843922	0.0215672
	RS3	0.515003	0.549601	0.0229686
	SANGER1	0.647671	0.52954	-0.0545984
	SANGER2	0.655274	0.655274	-0.042306
	SAUDI	0.928644	0.948405	0.224163
	SCES-610	0.3936	0.436327	0.00249622
	SCES-omniexpress	0.261738	0.218463	0.0231517
	SCGScases	0.284462	0.302458	0.0551516
	SCHScontrols	0.250714	0.287785	-0.00608017
	SHIP	0.529747	0.621333	0.101116
	SHIP-TREND	0.552712	0.625676	0.0184952
	SIGMA	0.622489	0.701873	0.423434
	SiMES	0.697496	0.922489	0.0571743
	SINDI	0.944005	0.964287	0.184027
	SP2-1M	0.685198	0.755501	-0.0289352
	SP2-550	0.571352	0.657931	0.0162339
	SP2-610	0.647557	0.736543	-0.00444233
	SR	0.811537	0.753322	-0.16303
	STR_SALTY	0.709603	0.781143	-0.0320845
	STR_TWINGENE	0.665596	0.73996	-0.0036008
	taichi_zhonghua	0.778483	0.803433	0.393408
	thrv	0.690331	0.690267	-0.0171956
	TRAILS	0.452612	0.585118	0.0122964
	tudr	0.589922	0.615581	0.0122685
	UKBB_adopted	0.482209	0.342534	0.0344249
	UKBB_african	0.457095	0.735779	0.0694912
	UKBB_british	0.564783	0.639203	0.00700594
	UKBB_chinese	0.495945	0.551959	0.000987789
	UKBB_european	0.682677	0.753118	0.0676925
	UKBB_indian	0.898046	0.927222	0.0845783
	UKBB_irish	0.574389	0.637446	-0.00086898
	UKBB_mixed	0.415602	0.348139	0.110324
	UKBB_otherbritish	0.569028	0.696053	0.072498
	UKBB_pakistani	0.979578	0.983054	0.0243821
	UKHLS	0.293872	0.289231	0.00146036
	VB	0.895727	0.894352	0.0202498
	viking	0.852447	0.869228	-0.00647575
	vis	0.831739	0.758039	-0.0642274
	WELLGEN	0.938346	0.958534	0.121298
	WGHS	0.554508	0.641333	0.0239524
