# Supplementary material for: Associations of autozygosity with a broad range of human phenotypes
Source: Nat Commun. 2019 Oct 31;10:4957. doi: 10.1038/s41467-019-12283-6 (PMC6823371; doi:10.1038/s41467-019-12283-6)
Supplement: Supplementary file 8 — Data 7 [file 41467_2019_12283_MOESM8_ESM.xlsx]

## Sheet: Table 7 - Trait summary
	Trait	Full trait name	Units	Group	Number of samples	Number of contributing cohorts
	afb	Age at first birth	years	Fertility	383891	53
	afb_men	Age at first birth (men)	years	Fertility	74179	25
	afb_women	Age at first birth (women)	years	Fertility	306853	49
	age_at_first_sex	Age at first sex	years	Behavioural	427326	10
	age_facial_hair	Relative age of facial hair	index	Male reproductive	213858	10
	age_menarche	Age at menarche	years	Female reproductive	394647	70
	age_menopause	Age at menopause	years	Female reproductive	221408	67
	age_voice_broke	Relative age voice broke	index	Male reproductive	204337	10
	alb	Age at last birth	years	Fertility	178265	10
	alcohol_units	Alcohol units per week	units per weeks	Behavioural	510490	15
	ankle_width	Mean ankle width	mm	Anthropometry	179694	10
	any_pain_glm	Any reported pain	TRUE / FALSE	Well-being	486602	10
	any_same_sex_glm	Any same-sex partners	TRUE / FALSE	Well-being	436000	10
	backpain_glm	Backpain	TRUE / FALSE	Well-being	486602	10
	baldness	Baldness pattern	index	Male reproductive	220533	10
	birth_weight	Birth weight	kg	Anthropometry	332627	40
	bmi	Body mass index	kg / m2	Anthropometry	1246585	218
	body_pain_glm	Whole body pain	TRUE / FALSE	Well-being	485190	9
	bp_dia	Diastolic blood pressure	mmHg	Blood pressure	1078233	171
	bp_sys	Systolic blood pressure	mmHg	Blood pressure	1086215	174
	broken_bones_glm	Broken bones	TRUE / FALSE	Well-being	483477	10
	cancer_diagnosis_glm	Cancer diagnosis	TRUE / FALSE	Well-being	484417	10
	dead_glm	Dead	TRUE / FALSE	Well-being	485190	9
	depression_glm	Self-reported mood disorder	TRUE / FALSE	Well-being	482330	10
	diabetes_diagnosis_glm	Diabetes diagnosis	TRUE / FALSE	Well-being	484535	10
	edu	Education attained	years	Cognition	800041	93
	ever_married_glm	Ever married	TRUE / FALSE	Behavioural	525051	17
	ever_smoked_glm	Ever smoked	TRUE / FALSE	Behavioural	538943	19
	facial_ageing	Facial ageing	index	Well-being	447923	10
	family_satisfaction	Family satisfaction	index	Well-being	186767	10
	fat_pc	Fat percentage	%	Anthropometry	477893	10
	fev1	FEV1	Litres	Lung function	481255	43
	fev1perfvc	FEV1 / FVC	-	Lung function	480604	42
	financial_satisfaction	Financial satisfaction	index	Well-being	187230	10
	fpg	Fasting plasma glucose	mmol/L	Glycaemic	223361	116
	g	Cognitive g	z-score	Cognition	303540	36
	grip_strength	Grip strength	kg	Anthropometry	483517	10
	handedness	Left-handed	index	Anthropometry	485841	10
	happiness	Self-reported happiness	index	Well-being	187700	10
	hb	Haemoglobin	g/L	Haematology	773742	88
	hba1c	Haemoglobin A1c	% of hb (DCCT)^2	Glycaemic	153058	64
	hdl	HDL cholesterol	mmol/L	Blood lipids	549988	169
	headache_glm	Headaches	TRUE / FALSE	Well-being	486602	10
	health_satisfaction	Health satisfaction	index	Well-being	187750	10
	hearing_acuity	Hearing acuity	-	Well-being	176872	10
	heelbone_density	Heelbone density	Z-score	Anthropometry	179694	10
	height	Height	m	Anthropometry	1264063	209
	hr	Heart rate	bpm	Electrocardiology	682338	90
	infertility_self_declared_glm	Self-reported infertility	TRUE / FALSE	Fertility	471581	6
	irritabilty_glm	Self-reported irritability	TRUE / FALSE	Behavioural	464293	10
	job_satisfaction	Job satisfaction	index	Well-being	130164	10
	ldl	LDL cholesterol	mmol/L	Blood lipids	376817	141
	log.egfr	eGFR	log(mL/min/1.73 m)	Renal function	386052	118
	log.fast_ins	Fasting insulin	log(pmol/L)	Glycaemic	117710	80
	log.fibrinogen	Fibrinogen	log(g/L)	Inflammatory	103588	43
	log.hscrp	Hs-CRP	log(nmol/L)	Inflammatory	266330	78
	log.il6	Interleukin-6	log(pg/mL)	Inflammatory	16630	20
	log.lymphoc	Lymphocytes (%)	log(%)	Haematology	719628	73
	log.mpv	Mean platelet volume	log(fL)	Haematology	552164	55
	log.tnfa	Tumour necrosis factor alpha	log(pg/mL)	Inflammatory	5335	11
	log.triglyc	Triglycerides	log(mmol/L)	Blood lipids	415962	149
	log.wbc	White blood cell count	log(10^9/L)	Haematology	762115	86
	log10.alt	Alanine transaminase	log(IU/L)	Liver enzymes	271371	76
	log10.ggt	Gamma-Glutamyl Transferase	log(IU/L)	Liver enzymes	269584	75
	match_time	Reaction time	ms	Cognition	481518	10
	memory	Memory	count	Cognition	53233	10
	miscarriage_glm	Ever had miscarriage	TRUE / FALSE	Female reproductive	259389	10
	moderate_activity	Frequency of moderate activity	index	Well-being	461472	10
	monoc	Monocytes (%)	%	Haematology	715208	72
	moody_glm	Moodiness	TRUE / FALSE	Behavioural	473690	10
	motorway_speeding	Driving speeding	index	Behavioural	437754	10
	neb	Number of children	count	Fertility	645628	71
	neb_men	Number of children (men)	count	Fertility	287357	52
	neb_parous	Number of children (parous)	count	Fertility	480380	24
	neb_women	Number of children (women)	count	Fertility	355212	67
	neuroticism	Neuroticism	index	Behavioural	389463	10
	number_sexual_partners	Number of sexual partners	count	Behavioural	398597	10
	overall_health	Self-reported overall health	index	Well-being	483732	10
	pacemaker_glm	Pacemaker	TRUE / FALSE	Electrocardiology	477525	7
	parous_glm	Ever had children	TRUE / FALSE	Fertility	569474	24
	parous_married_glm	Ever had children (married)	TRUE / FALSE	Fertility	347450	17
	parous_unmarried_glm	Ever had children (unmarried)	TRUE / FALSE	Fertility	117447	14
	pgrs_edu	Polygenic Risk Score for Height	m	Genetic scores	485898	10
	pgrs_height	Polygenic Risk Score for Educational Ataignment	years	Genetic scores	485898	10
	plt	Platelet count	10^9/L	Haematology	760927	84
	potassium	Urinary Potassium	mmol/L	Metabolic	471943	10
	pr	PR interval	ms	Electrocardiology	133045	47
	qrs	QRS duration	ms	Electrocardiology	130983	50
	qt	QT interval	ms	Electrocardiology	136690	48
	risk_glm	Self-reported risk taker	TRUE / FALSE	Behavioural	486084	10
	ser	Spherical Equivalent Refraction	-	Ocular	130701	29
	sleep_duration	Sleep duration	hours	Well-being	483030	10
	sodium	Urinary Sodium	mmol/L	Metabolic	471919	10
	tot_chol	Total cholesterol	mmol/L	Blood lipids	600188	168
	uric	Uric acid	umol/L	Renal function	210370	84
	vigorous_activity	Frequency of vigorous activity	index	Well-being	461056	10
	visual_acuity	Visual acuity	negative log(MAR)	Ocular	126280	10
	walking_pace	Walking pace	index	Well-being	482596	10
	weight	Weight	kg	Anthropometry	1234342	203
	whr	Waist-Hip ratio	-	Anthropometry	842605	127
