# Supplementary material for: Associations of autozygosity with a broad range of human phenotypes
Source: Nat Commun. 2019 Oct 31;10:4957. doi: 10.1038/s41467-019-12283-6 (PMC6823371; doi:10.1038/s41467-019-12283-6)
Supplement: Supplementary file 9 — Data 8 [file 41467_2019_12283_MOESM9_ESM.xlsx]

## Sheet: Table 8 - Trait modelling
	Trait	Full trait name	Units	Required covariates	Optional covariates	Rank normalised
	afb	Age at first birth	years	sex + (yob-1950) + (yob-1950)^2 + (yob-1950)^3		FALSE
	afb_men	Age at first birth (men)	years	(yob-1950) + (yob-1950)^2 + (yob-1950)^3		FALSE
	afb_women	Age at first birth (women)	years	(yob-1950) + (yob-1950)^2 + (yob-1950)^3		FALSE
	age_at_first_sex	Age at first sex	years	sex + age + age^2 + (yob-1950) + (yob-1950)^2 + (yob-1950)^3		TRUE
	age_facial_hair	Relative age of facial hair	index	sex + age + age^2 + (yob-1950) + (yob-1950)^2 + (yob-1950)^3		FALSE
	age_menarche	Age at menarche	years	(yob-1950) + (yob-1950)^2 + (yob-1950)^3		FALSE
	age_menopause	Age at menopause	years	(yob-1950) + (yob-1950)^2 + (yob-1950)^3		FALSE
	age_voice_broke	Relative age voice broke	index	sex + age + age^2 + (yob-1950) + (yob-1950)^2 + (yob-1950)^3		FALSE
	alb	Age at last birth	years	sex + age + age^2 + (yob-1950) + (yob-1950)^2 + (yob-1950)^3		FALSE
	alcohol_units	Alcohol units per week	units per weeks	sex + age + age^2 + (yob-1950) + (yob-1950)^2 + (yob-1950)^3		FALSE
	ankle_width	Mean ankle width	mm	sex + age + age^2 + (yob-1950) + (yob-1950)^2 + (yob-1950)^3		FALSE
	any_pain_glm	Any reported pain	TRUE / FALSE	sex + age + age^2 + (yob-1950) + (yob-1950)^2 + (yob-1950)^3		FALSE
	any_same_sex_glm	Any same-sex partners	TRUE / FALSE	sex + age + age^2 + (yob-1950) + (yob-1950)^2 + (yob-1950)^3		FALSE
	backpain_glm	Backpain	TRUE / FALSE	sex + age + age^2 + (yob-1950) + (yob-1950)^2 + (yob-1950)^3		FALSE
	baldness	Baldness pattern	index	sex + age + age^2 + (yob-1950) + (yob-1950)^2 + (yob-1950)^3		FALSE
	birth_weight	Birth weight	kg	sex + (yob-1950) + (yob-1950)^2 + (yob-1950)^3		TRUE
	bmi	Body mass index	kg / m2	sex + age + age^2		TRUE
	body_pain_glm	Whole body pain	TRUE / FALSE	sex + age + age^2 + (yob-1950) + (yob-1950)^2 + (yob-1950)^3		FALSE
	bp_dia	Diastolic blood pressure	mmHg	sex + age + age^2 + bmi		FALSE
	bp_sys	Systolic blood pressure	mmHg	sex + age + age^2 + bmi		FALSE
	broken_bones_glm	Broken bones	TRUE / FALSE	sex + age + age^2 + (yob-1950) + (yob-1950)^2 + (yob-1950)^3		FALSE
	cancer_diagnosis_glm	Cancer diagnosis	TRUE / FALSE	sex + age + age^2 + (yob-1950) + (yob-1950)^2 + (yob-1950)^3		FALSE
	dead_glm	Dead	TRUE / FALSE	sex + age + age^2 + (yob-1950) + (yob-1950)^2 + (yob-1950)^3		FALSE
	depression_glm	Self-reported mood disorder	TRUE / FALSE	sex + age + age^2 + (yob-1950) + (yob-1950)^2 + (yob-1950)^3		FALSE
	diabetes_diagnosis_glm	Diabetes diagnosis	TRUE / FALSE	sex + age + age^2 + (yob-1950) + (yob-1950)^2 + (yob-1950)^3		FALSE
	edu	Education attained	years	sex + (yob-1950) + (yob-1950)^2 + (yob-1950)^3	pgrs_edu	FALSE
	ever_married_glm	Ever married	TRUE / FALSE	sex + (yob-1950) + (yob-1950)^2 + (yob-1950)^3		FALSE
	ever_smoked_glm	Ever smoked	TRUE / FALSE	sex + (yob-1950) + (yob-1950)^2 + (yob-1950)^3		FALSE
	facial_ageing	Facial ageing	index	sex + age + age^2 + (yob-1950) + (yob-1950)^2 + (yob-1950)^3		FALSE
	family_satisfaction	Family satisfaction	index	sex + age + age^2 + (yob-1950) + (yob-1950)^2 + (yob-1950)^3		FALSE
	fat_pc	Fat percentage	%	sex + age + age^2 + (yob-1950) + (yob-1950)^2 + (yob-1950)^3		FALSE
	fev1	FEV1	Litres	sex + age + age^2	ever_smoked	TRUE
	fev1perfvc	FEV1 / FVC	-	sex + age + age^2	ever_smoked	TRUE
	financial_satisfaction	Financial satisfaction	index	sex + age + age^2 + (yob-1950) + (yob-1950)^2 + (yob-1950)^3		FALSE
	fpg	Fasting plasma glucose	mmol/L	sex + age + age^2 + bmi		FALSE
	g	Cognitive g	Z-score	sex + age	pgrs_edu	TRUE
	grip_strength	Grip strength	kg	sex + age + age^2 + (yob-1950) + (yob-1950)^2 + (yob-1950)^3	pgrs_height	FALSE
	handedness	Left-handed	index	sex + age + age^2 + (yob-1950) + (yob-1950)^2 + (yob-1950)^3		FALSE
	happiness	Self-reported happiness	index	sex + age + age^2 + (yob-1950) + (yob-1950)^2 + (yob-1950)^3		FALSE
	hb	Haemoglobin	g/L	sex + age		FALSE
	hba1c	Haemoglobin A1c	% of hb (DCCT)^2	sex + age + age^2 + bmi		FALSE
	hdl	HDL cholesterol	mmol/L	sex + age + age^2		FALSE
	headache_glm	Headaches	TRUE / FALSE	sex + age + age^2 + (yob-1950) + (yob-1950)^2 + (yob-1950)^3		FALSE
	health_satisfaction	Health satisfaction	index	sex + age + age^2 + (yob-1950) + (yob-1950)^2 + (yob-1950)^3		FALSE
	hearing_acuity	Hearing acuity	-	sex + age + age^2 + (yob-1950) + (yob-1950)^2 + (yob-1950)^3		FALSE
	heelbone_density	Heelbone density	Z-score	sex + age + age^2 + (yob-1950) + (yob-1950)^2 + (yob-1950)^3		FALSE
	height	Height	m	sex + age	pgrs_height	FALSE
	hr	Heart rate	bpm	sex + age + age^2	bmi	FALSE
	infertility_self_declared_glm	Self-reported infertility	TRUE / FALSE	sex + age + age^2 + (yob-1950) + (yob-1950)^2 + (yob-1950)^3		FALSE
	irritabilty_glm	Self-reported irritability	TRUE / FALSE	sex + age + age^2 + (yob-1950) + (yob-1950)^2 + (yob-1950)^3		FALSE
	job_satisfaction	Job satisfaction	index	sex + age + age^2 + (yob-1950) + (yob-1950)^2 + (yob-1950)^3		FALSE
	ldl	LDL cholesterol	mmol/L	sex + age + age^2		FALSE
	log.egfr	eGFR	log(mL/min/1.73 m)	sex + age + age^2		FALSE
	log.fast_ins	Fasting insulin	log(pmol/L)	sex + age + age^2 + bmi		FALSE
	log.fibrinogen	Fibrinogen	log(g/L)	sex + age		FALSE
	log.hscrp	Hs-CRP	log(nmol/L)	sex + age		FALSE
	log.il6	Interleukin-6	log(pg/mL)	sex + age + age^2 + bmi		FALSE
	log.lymphoc	Lymphocytes (%)	log(%)	sex + age		FALSE
	log.mpv	Mean platelet volume	log(fL)	sex + age		FALSE
	log.tnfa	Tumour necrosis factor alpha	log(pg/mL)	sex + age + age^2 + bmi		FALSE
	log.triglyc	Triglycerides	log(mmol/L)	sex + age + age^2		FALSE
	log.wbc	White blood cell count	log(10^9/L)	sex + age		FALSE
	log10.alt	Alanine transaminase	log(IU/L)	sex + age		FALSE
	log10.ggt	Gamma-Glutamyl Transferase	log(IU/L)	sex + age		FALSE
	match_time	Reaction time	ms	sex + age + age^2 + (yob-1950) + (yob-1950)^2 + (yob-1950)^3		FALSE
	memory	Memory	count	sex + age + age^2 + (yob-1950) + (yob-1950)^2 + (yob-1950)^3		FALSE
	miscarriage_glm	Ever had miscarriage	TRUE / FALSE	sex + age + age^2 + (yob-1950) + (yob-1950)^2 + (yob-1950)^3		FALSE
	moderate_activity	Frequency of moderate activity	index	sex + age + age^2 + (yob-1950) + (yob-1950)^2 + (yob-1950)^3		FALSE
	monoc	Monocytes (%)	%	sex + age + bmi		FALSE
	moody_glm	Moodiness	TRUE / FALSE	sex + age + age^2 + (yob-1950) + (yob-1950)^2 + (yob-1950)^3		FALSE
	motorway_speeding	Driving speeding	index	sex + age + age^2 + (yob-1950) + (yob-1950)^2 + (yob-1950)^3		FALSE
	neb	Number of children	count	sex + (yob-1950) + (yob-1950)^2 + (yob-1950)^3		FALSE
	neb_men	Number of children (men)	count	(yob-1950) + (yob-1950)^2 + (yob-1950)^3		FALSE
	neb_parous	Number of children (parous)	count	sex + (yob-1950) + (yob-1950)^2 + (yob-1950)^3		FALSE
	neb_women	Number of children (women)	count	(yob-1950) + (yob-1950)^2 + (yob-1950)^3		FALSE
	neuroticism	Neuroticism	index	sex + age + age^2 + (yob-1950) + (yob-1950)^2 + (yob-1950)^3		FALSE
	number_sexual_partners	Number of sexual partners	count	sex + age + age^2 + (yob-1950) + (yob-1950)^2 + (yob-1950)^3		FALSE
	overall_health	Self-reported overall health	index	sex + age + age^2 + (yob-1950) + (yob-1950)^2 + (yob-1950)^3		FALSE
	pacemaker_glm	Pacemaker	TRUE / FALSE	sex + age + age^2 + (yob-1950) + (yob-1950)^2 + (yob-1950)^3		FALSE
	parous_glm	Ever had children	TRUE / FALSE	sex + (yob-1950) + (yob-1950)^2 + (yob-1950)^3		FALSE
	parous_married_glm	Ever had children (married)	TRUE / FALSE	sex + (yob-1950) + (yob-1950)^2 + (yob-1950)^3		FALSE
	parous_unmarried_glm	Ever had children (unmarried)	TRUE / FALSE	sex + (yob-1950) + (yob-1950)^2 + (yob-1950)^3		FALSE
	pgrs_edu	Polygenic Risk Score for Height	m	sex + age + age^2		FALSE
	pgrs_height	Polygenic Risk Score for Educational Ataignment	years	sex + age + age^2		FALSE
	plt	Platelet count	10^9/L	sex + age		FALSE
	potassium	Urinary Potassium	mmol/L	sex + age + age^2 + (yob-1950) + (yob-1950)^2 + (yob-1950)^3		FALSE
	pr	PR interval	ms	sex + age + rr	height + bmi + bp_sys	FALSE
	qrs	QRS duration	ms	sex + age	height + bmi	FALSE
	qt	QT interval	ms	sex + age + rr		FALSE
	risk_glm	Self-reported risk taker	TRUE / FALSE	sex + age + age^2 + (yob-1950) + (yob-1950)^2 + (yob-1950)^3		FALSE
	ser	Spherical Equivalent Refraction	-	sex + age		FALSE
	sleep_duration	Sleep duration	hours	sex + age + age^2 + (yob-1950) + (yob-1950)^2 + (yob-1950)^3		FALSE
	sodium	Urinary Sodium	mmol/L	sex + age + age^2 + (yob-1950) + (yob-1950)^2 + (yob-1950)^3		FALSE
	tot_chol	Total cholesterol	mmol/L	sex + age + age^2		FALSE
	uric	Uric acid	umol/L	sex + age		FALSE
	vigorous_activity	Frequency of vigorous activity	index	sex + age + age^2 + (yob-1950) + (yob-1950)^2 + (yob-1950)^3		FALSE
	visual_acuity	Visual acuity	negative log(MAR)	sex + age + age^2 + (yob-1950) + (yob-1950)^2 + (yob-1950)^3		FALSE
	walking_pace	Walking pace	index	sex + age + age^2 + (yob-1950) + (yob-1950)^2 + (yob-1950)^3		FALSE
	weight	Weight	kg	sex + age		TRUE
	whr	Waist-Hip ratio	-	sex + age + age^2 + bmi		TRUE
