# Supplementary material for: Associations of autozygosity with a broad range of human phenotypes
Source: Nat Commun. 2019 Oct 31;10:4957. doi: 10.1038/s41467-019-12283-6 (PMC6823371; doi:10.1038/s41467-019-12283-6)
Supplement: Supplementary file 10 — Data 9 [file 41467_2019_12283_MOESM10_ESM.xlsx]

## Sheet: Table 9 - Traits stats
	Trait	Full trait name	Units	mean male	sd male	N male	mean female	sd female	N female	mean all	sd all	N all	N cases male	N controls male	N cases female	N controls female	N cases all	N controls all
	afb	Age at first birth	years	26.6267	5.17082	74236	24.8074	4.5583	306002	25.1626	4.74755	380238
	afb_men	Age at first birth (men)	years	26.6267	5.17082	74236			0	26.6267	5.17082	74236
	afb_women	Age at first birth (women)	years			0	24.8047	4.552	307451	24.8047	4.552	307451
	age_at_first_sex	Age at first sex	years	19.5703	5.57133	197444	19.4102	5.0465	231026	19.484	5.29836	428470
	age_facial_hair	Relative age of facial hair	index	0.060939	0.436382	214455			0	0.060939	0.436382	214455
	age_menarche	Age at menarche	years			0	13.1486	1.55537	395677	13.1486	1.55537	395677
	age_menopause	Age at menopause	years			0	49.8793	4.03957	221988	49.8793	4.03957	221988
	age_voice_broke	Relative age voice broke	index	0.015406	0.318372	204909			0	0.015406	0.318372	204909
	alb	Age at last birth	years			0	30.2805	4.8654	178731	30.2805	4.8654	178731
	alcohol_units	Alcohol units per week	units per weeks	10.1709	4.60401	233438	8.30813	4.67542	279330	9.15615	4.76843	512768
	ankle_width	Mean ankle width	mm	46.432	4.02883	82948	42.0035	3.7919	97259	44.0419	4.48511	180207
	any_pain	Any reported pain	TRUE / FALSE							0.617048	0.485339	487917	134552	88786	166516	98063	301068	186849
	any_same_sex	Any same-sex partners	TRUE / FALSE							0.0355322	0.183623	437181	8789	193256	6745	228391	15534	421647
	backpain	Backpain	TRUE / FALSE							0.266197	0.441705	487917	61721	161617	68161	196418	129882	358035
	baldness	Baldness pattern	index	2.32165	1.10743	221144			0	2.32165	1.10743	221144
	birth_weight	Birth weight	kg	3.41962	0.668981	133204	3.22886	0.633407	200994	3.30489	0.655304	334198
	bmi	Body mass index	kg / m2	26.7594	4.05476	584517	26.3293	5.01286	683025	26.5276	4.61421	1267543
	body_pain	Whole body pain	TRUE / FALSE							0.0179137	0.131067	486500	3339	219464	5376	258321	8715	477785
	bp_dia	Diastolic blood pressure	mmHg	82.2402	10.7501	498780	78.4714	10.5711	587842	80.2013	10.7893	1086623
	bp_sys	Systolic blood pressure	mmHg	137.566	18.0888	504582	131.09	19.3347	590293	134.074	19.0017	1094876
	broken_bones	Broken bones	TRUE / FALSE							0.099481	0.298918	484786	19817	201857	28410	234702	48227	436559
	cancer_diagnosis	Cancer diagnosis	TRUE / FALSE							0.0794975	0.269743	485726	14319	208177	24295	238935	38614	447112
	dead	Dead	TRUE / FALSE							0.0283165	0.165593	486500	8395	214408	5381	258316	13776	472724
	depression	Self-reported mood disorder	TRUE / FALSE							0.343515	0.474103	483635	57876	163659	108260	153840	166136	317499
	diabetes_diagnosis	Diabetes diagnosis	TRUE / FALSE							0.0538528	0.223328	485843	15951	206265	10213	253414	26164	459679
	edu	Education attained	years	14.1267	4.72219	355103	13.7861	4.44581	464248	13.9337	4.58813	819351
	ever_married	Ever married	TRUE / FALSE							0.744721	0.420523	526421	188479	52864	203558	81520	392037	134384
	ever_smoked	Ever smoked	TRUE / FALSE							0.310783	0.44226	540165	85049	153830	82825	218461	167874	372291
	facial_ageing	Facial ageing	index	-0.652461	0.540863	205948	-0.776166	0.433264	243174	-0.71944	0.489424	449122
	family_satisfaction	Family satisfaction	index	4.76858	0.905524	86353	4.75043	0.890732	100943	4.7588	0.897676	187296
	fat_pc	Fat percentage	%	25.2975	5.78128	218911	36.5767	6.85335	260271	31.4238	8.51362	479182
	fev1	FEV1	Litres	3.30408	0.743195	221960	2.41127	0.531238	261307	2.82133	0.779981	483267
	fev1perfvc	FEV1 / FVC	-	0.757535	0.0768211	221173	0.769155	0.0689057	260352	0.763818	0.0729431	481525
	financial_satisfaction	Financial satisfaction	index	4.2708	0.965684	86776	4.30204	0.940421	100985	4.2876	0.952386	187761
	fpg	Fasting plasma glucose	mmol/L	5.32184	0.559698	106585	5.09527	0.546292	122213	5.20081	0.560398	228799
	g	Cognitive g	Z-score	0.150036	1.08629	135464	0.0386837	1.04494	169376	0.0881661	1.0674	304840
	grip_strength	Grip strength	kg	39.2004	8.77222	222098	23.1703	6.19636	262719	30.5138	10.9603	484817
	handedness	Left-handed	index	-0.770266	0.620043	222949	-0.816783	0.564096	264195	-0.795494	0.590829	487144
	happiness	Self-reported happiness	index	4.44893	0.718399	86954	4.42941	0.682837	101278	4.43842	0.699579	188232
	hb	Haemoglobin	g/L	148.203	11.1745	357115	133.437	10.1046	418445	140.236	12.9429	775561
	hba1c	Haemoglobin A1c	% of hb (DCCT)^2	5.43501	0.370388	66189	5.3049	0.340056	88849	5.36045	0.353806	155038
	hdl	HDL cholesterol	mmol/L	1.27429	0.337957	263602	1.52683	0.395768	296873	1.40806	0.391832	560476
	headache	Headaches	TRUE / FALSE							0.20829	0.405625	487917	37206	186132	64422	200157	101628	386289
	health_satisfaction	Health satisfaction	index	4.24407	0.866928	87014	4.23855	0.873478	101263	4.2411	0.87072	188277
	hearing_acuity	Hearing acuity	-	6.46581	1.84012	81830	6.52306	1.67152	95538	6.49664	1.75182	177368
	heelbone_density	Heelbone density	Z-score	0.0126243	1.26384	82948	-0.524066	1.05617	97259	-0.277031	1.18871	180207
	height	Height	m	1.7371	0.0679142	594748	1.61329	0.0631221	693051	1.67047	0.0902917	1287800
	hr	Heart rate	bpm	67.7101	11.7762	316795	69.6486	10.7553	373473	68.759	11.2912	690268
	infertility_self_declared	Self-reported infertility	TRUE / FALSE							0.00133656	0.0364338	472855	34	216204	598	256019	632	472223
	irritabilty	Self-reported irritability	TRUE / FALSE							0.285244	0.451223	465542	66288	146980	66505	185769	132793	332749
	job_satisfaction	Job satisfaction	index	4.39245	0.898386	61160	4.4105	0.834372	69358	4.40205	0.86508	130518
	ldl	LDL cholesterol	mmol/L	3.59444	0.973365	166369	3.54058	1.02498	197713	3.56519	1.0055	364082
	log.egfr	eGFR	log(mL/min/1.73 m)	4.37665	0.244143	186429	4.57282	0.252222	202222	4.47872	0.276462	388652
	log.fast_ins	Fasting insulin	log(pmol/L)	3.83209	0.604563	60240	3.75367	0.578462	57963	3.79364	0.59508	118203
	log.fibrinogen	Fibrinogen	log(g/L)	1.11336	0.257811	49316	1.15041	0.245683	54440	1.1328	0.253535	103756
	log.hscrp	Hs-CRP	log(nmol/L)	2.55082	1.17483	130682	2.53223	1.15968	135922	2.54134	1.17121	266604
	log.il6	Interleukin-6	log(pg/mL)	0.990724	0.803684	8222	0.930831	0.784037	8507	0.960267	0.796491	16729
	log.lymphoc	Lymphocytes (%)	log(%)	3.26933	0.301806	331565	3.31438	0.283825	389617	3.29367	0.294231	721182
	log.mpv	Mean platelet volume	log(fL)	2.22055	0.112054	255375	2.23072	0.112468	297973	2.22603	0.112398	553349
	log.tnfa	Tumour necrosis factor alpha	log(pg/mL)	1.57112	0.535084	2622	1.47165	0.547277	2763	1.52009	0.542744	5385
	log.triglyc	Triglycerides	log(mmol/L)	0.0792607	0.512893	188808	-0.0384154	0.480909	228710	0.0147984	0.502624	417519
	log.wbc	White blood cell count	log(10^9/L)	1.89803	0.258387	351988	1.89376	0.261865	411421	1.89573	0.260493	763410
	log10.alt	Alanine transaminase	log(IU/L)	1.40874	0.211856	132079	1.29876	0.204004	140176	1.35211	0.217135	272256
	log10.ggt	Gamma-Glutamyl Transferase	log(IU/L)	1.50577	0.28849	129674	1.344	0.280836	140909	1.42153	0.298295	270583
	match_time	Reaction time	ms	551.157	114.94	220900	567.522	116.002	261916	560.035	115.824	482816
	memory	Memory	count	6.81549	1.34276	24532	6.59535	1.3126	28852	6.69651	1.33121	53384
	miscarriage	Ever had miscarriage	TRUE / FALSE							0.326134	0.467573	260077	0	1	84820	175256	84820	175257
	moderate_activity	Frequency of moderate activity	index	3.6183	2.3068	214073	3.65627	2.31188	248636	3.6387	2.30976	462709
	monoc	Monocytes (%)	%	7.5329	2.26751	330955	6.58791	2.06767	388290	7.02274	2.21843	719245
	moody	Moodiness	TRUE / FALSE							0.460876	0.498185	474969	94787	122373	124115	133694	218902	256067
	motorway_speeding	Driving speeding	index	0.949415	0.876224	209095	0.553928	0.713792	229833	0.742329	0.819728	438928
	neb	Number of children	count	2.07369	1.3335	288005	2.1265	1.27176	352693	2.10276	1.30168	640698
	neb_men	Number of children (men)	count	2.07494	1.35131	288014			0	2.07494	1.35131	288014
	neb_parous	Number of children (parous)	count	2.48444	1.08449	215095	2.43748	1.0252	266405	2.45846	1.05346	481500
	neb_women	Number of children (women)	count			0	2.13446	1.27281	356135	2.13446	1.27281	356135
	neuroticism	Neuroticism	index	3.59873	3.20372	181608	4.56143	3.24888	208892	4.11371	3.2641	390500
	number_sexual_partners	Number of sexual partners	count	8.36746	13.6848	182299	4.70608	6.8194	217357	6.37618	10.6969	399656
	overall_health	Self-reported overall health	index	1.82033	0.744291	221981	1.89763	0.707251	263050	1.86225	0.725616	485031
	pacemaker	Pacemaker	TRUE / FALSE							0.00329354	0.0572336	478816	1038	217715	539	259524	1577	477239
	parous	Ever had children	TRUE / FALSE							0.843756	0.352588	570677	215104	43937	266408	45228	481512	89165
	parous_married	Ever had children (married)	TRUE / FALSE							0.8772	0.327343	322491	135502	19223	147387	20379	282889	39602
	parous_unmarried	Ever had children (unmarried)	TRUE / FALSE							0.651658	0.474239	117775	25389	19908	51360	21118	76749	41026
	pgrs_edu	Polygenic Risk Score for Height	m	0.466802	0.791348	222865	0.477672	0.794469	264089	0.472697	0.79307	486954
	pgrs_height	Polygenic Risk Score for Educational Ataignment	years	0.012824	0.0305775	222865	0.0129446	0.0306921	264089	0.0128894	0.030642	486954
	plt	Platelet count	10^9/L	236.73	56.3501	350572	263.672	60.8318	411985	251.286	60.4137	762558
	potassium	Urinary Potassium	mmol/L	68.1386	33.5678	217322	58.9107	32.9461	255894	63.1486	33.5538	473216
	pr	PR interval	ms	166.05	24.0662	61270	159.846	23.1506	74588	162.644	23.8648	135858
	qrs	QRS duration	ms	95.4105	9.36129	58737	88.9758	9.0908	73946	91.8244	9.84123	132683
	qt	QT interval	ms	397.413	32.041	62088	398.494	31.2469	75432	398.006	31.6929	137520
	risk	Self-reported risk taker	TRUE / FALSE							0.263891	0.438966	487398	76642	146457	51978	212321	128620	358778
	ser	Spherical Equivalent Refraction	-	-0.231681	2.4714	60668	-0.24336	2.62672	70583	-0.237962	2.55704	131251
	sleep_duration	Sleep duration	hours	7.13352	1.08835	221973	7.1722	1.11027	262348	7.15447	1.10051	484321
	sodium	Urinary Sodium	mmol/L	88.7194	45.4013	217540	67.8708	40.1434	255654	77.4554	43.9043	473194
	tot_chol	Total cholesterol	mmol/L	5.4306	1.08746	285023	5.61468	1.13561	317763	5.52763	1.12216	602787
	uric	Uric acid	umol/L	351.604	80.5968	98878	279.413	77.2532	111877	313.283	87.1572	210755
	vigorous_activity	Frequency of vigorous activity	index	2.0509	2.03344	213114	1.66771	1.84293	249178	1.84436	1.94271	462292
	visual_acuity	Visual acuity	negative log(MAR)	-0.0152486	0.178745	58551	-0.0281534	0.173942	68088	-0.0221869	0.176302	126639
	walking_pace	Walking pace	index	1.32359	0.610538	221414	1.31296	0.612282	262477	1.31782	0.611579	483891
	weight	Weight	kg	81.1935	13.6958	577188	68.8375	13.6292	668875	74.5609	15.1238	1246064
	whr	Waist-Hip ratio	-	0.93647	0.0661221	384783	0.829259	0.0722737	466812	0.877701	0.0872499	851595
