# Supplementary material for: Associations of autozygosity with a broad range of human phenotypes
Source: Nat Commun. 2019 Oct 31;10:4957. doi: 10.1038/s41467-019-12283-6 (PMC6823371; doi:10.1038/s41467-019-12283-6)
Supplement: Supplementary file 11 — Data 10 [file 41467_2019_12283_MOESM11_ESM.xlsx]

## Sheet: Table 10 - Beta FROHs
	Trait	Full trait name	Units	beta	se	P	N
	height	Height	m	-0.156101	0.00588466	6.69262e-149	1264063
	parous_glm	Ever had children	TRUE / FALSE	-7.02291	0.564998	1.74127e-32	569474
	weight	Weight	kg	-13.6494	1.17881	3.42023e-28	1234342
	edu	Education attained	years	-7.08357	0.626337	6.73201e-27	800041
	grip_strength	Grip strength	kg	-19.8849	1.8661	6.89211e-24	483517
	alcohol_units	Alcohol units per week	units per weeks	-10.5484	1.01728	1.26013e-22	510490
	fev1	FEV1	Litres	-1.61352	0.158394	7.68201e-22	481255
	afb_men	Age at first birth (men)	years	20.6043	2.33844	1.87838e-18	74179
	walking_pace	Walking pace	index	-1.47207	0.159832	6.97818e-18	482596
	g	Cognitive g	z-score	-3.11549	0.344776	3.20039e-17	303540
	age_at_first_sex	Age at first sex	years	13.3744	1.5883	5.84351e-17	427326
	facial_ageing	Facial ageing	index	1.13031	0.135336	1.05293e-16	447923
	ever_smoked_glm	Ever smoked	TRUE / FALSE	-3.80292	0.527976	5.8975e-13	538943
	number_sexual_partners	Number of sexual partners	count	-22.0759	3.13879	2.01772e-12	398597
	whr	Waist-Hip ratio	-	0.0624149	0.00922885	1.35145e-11	842605
	hb	Haemoglobin	g/L	-13.0359	1.93403	1.58105e-11	773742
	log.lymphoc	Lymphocytes (%)	log(%)	-0.343797	0.0510634	1.66498e-11	719628
	overall_health	Self-reported overall health	index	-1.28481	0.192994	2.79039e-11	483732
	neb	Number of children	count	-1.65775	0.259793	1.75865e-10	645628
	tot_chol	Total cholesterol	mmol/L	-0.798802	0.128577	5.21002e-10	600188
	neb_men	Number of children (men)	count	-2.43073	0.394324	7.07987e-10	287357
	hearing_acuity	Hearing acuity	-	-4.70079	0.769847	1.0207e-09	176872
	match_time	Reaction time	ms	185.889	32.0266	6.46765e-09	481518
	parous_married_glm	Ever had children (married)	TRUE / FALSE	-5.54673	1.00833	3.77883e-08	347450
	motorway_speeding	Driving speeding	index	-1.2005	0.218686	4.02859e-08	437754
	afb	Age at first birth	years	4.61491	0.910375	3.994e-07	383891
	visual_acuity	Visual acuity	negative log(MAR)	-0.385574	0.0794531	1.21699e-06	126280
	parous_unmarried_glm	Ever had children (unmarried)	TRUE / FALSE	-5.72523	1.1977	1.75119e-06	117447
	hr	Heart rate	bpm	8.93439	1.97254	5.91528e-06	682338
	risk_glm	Self-reported risk taker	TRUE / FALSE	-2.62148	0.632201	3.37467e-05	486084
	vigorous_activity	Frequency of vigorous activity	index	-2.18641	0.554477	8.04054e-05	461056
	ldl	LDL cholesterol	mmol/L	-0.566872	0.163258	0.00051613	376817
	infertility_self_declared_glm	Self-reported infertility	TRUE / FALSE	15.1183	4.41947	0.000624271	471581
	birth_weight	Birth weight	kg	-0.494452	0.151603	0.00110823	332627
	diabetes_diagnosis_glm	Diabetes diagnosis	TRUE / FALSE	2.87957	0.886125	0.0011556	484535
	monoc	Monocytes (%)	%	-0.549617	0.174435	0.00162801	715208
	moderate_activity	Frequency of moderate activity	index	-2.03175	0.648781	0.00173831	461472
	neb_women	Number of children (women)	count	-1.07241	0.346842	0.00198874	355212
	miscarriage_glm	Ever had miscarriage	TRUE / FALSE	-2.66613	0.907057	0.00328931	259389
	fat_pc	Fat percentage	%	4.63661	1.58372	0.00341504	477893
	log.wbc	White blood cell count	log(10^9/L)	0.132859	0.0454588	0.00347097	762115
	age_menarche	Age at menarche	years	0.993806	0.350639	0.00459301	394647
	backpain_glm	Backpain	TRUE / FALSE	1.62565	0.584015	0.00537623	486602
	hdl	HDL cholesterol	mmol/L	-0.116755	0.0450236	0.00950899	549988
	memory	Memory	count	-2.8177	1.10896	0.0110586	53233
	dead_glm	Dead	TRUE / FALSE	3.4066	1.425	0.0168212	485190
	body_pain_glm	Whole body pain	TRUE / FALSE	2.87676	1.38398	0.0376526	485190
	log.hscrp	Hs-CRP	log(nmol/L)	0.619726	0.299308	0.0384029	266330
	moody_glm	Moodiness	TRUE / FALSE	1.09315	0.571489	0.0557713	473690
	health_satisfaction	Health satisfaction	index	-0.670818	0.35595	0.0594856	187750
	irritabilty_glm	Self-reported irritability	TRUE / FALSE	-1.18871	0.657715	0.0707101	464293
	happiness	Self-reported happiness	index	-0.484431	0.278601	0.0820701	187700
	financial_satisfaction	Financial satisfaction	index	-0.651475	0.378768	0.0854354	187230
	bp_dia	Diastolic blood pressure	mmHg	-1.84902	1.11592	0.0975291	1078233
	qt	QT interval	ms	11.5091	7.09353	0.1047	136690
	ever_married_glm	Ever married	TRUE / FALSE	-0.933038	0.606492	0.123946	525051
	log.fibrinogen	Fibrinogen	log(g/L)	0.182196	0.119664	0.127869	103588
	afb_women	Age at first birth (women)	years	1.47786	0.985395	0.133675	306853
	bmi	Body mass index	kg / m2	-0.605859	0.410929	0.140383	1246585
	log.egfr	eGFR	log(mL/min/1.73 m)	0.0460272	0.0312327	0.140566	386052
	ankle_width	Mean ankle width	mm	-2.21899	1.5274	0.146282	179694
	hba1c	Haemoglobin A1c	% of hb (DCCT)^2	0.161627	0.118271	0.171758	153058
	log.mpv	Mean platelet volume	log(fL)	0.0330894	0.0248107	0.182311	552164
	heelbone_density	Heelbone density	Z-score	-0.579667	0.471766	0.219178	179694
	bp_sys	Systolic blood pressure	mmHg	2.17323	1.78454	0.223295	1086215
	age_facial_hair	Relative age of facial hair	index	0.192872	0.165543	0.243982	213858
	potassium	Urinary Potassium	mmol/L	-9.97935	8.6362	0.247875	471943
	qrs	QRS duration	ms	3.74936	3.29303	0.254881	130983
	age_menopause	Age at menopause	years	-1.58532	1.40939	0.260663	221408
	plt	Platelet count	10^9/L	-11.4656	10.3148	0.266324	760927
	any_pain_glm	Any reported pain	TRUE / FALSE	0.535208	0.600342	0.372658	486602
	neuroticism	Neuroticism	index	0.884891	1.00579	0.378971	389463
	log.triglyc	Triglycerides	log(mmol/L)	-0.0593578	0.0741793	0.423599	415962
	any_same_sex_glm	Any same-sex partners	TRUE / FALSE	-1.00516	1.53576	0.51279	436000
	ser	Spherical Equivalent Refraction	-	-0.502616	0.771365	0.514664	130701
	log.fast_ins	Fasting insulin	log(pmol/L)	-0.121504	0.192637	0.528211	117710
	log.il6	Interleukin-6	log(pg/mL)	0.403359	0.661204	0.541837	16630
	log10.alt	Alanine transaminase	log(IU/L)	-0.0265921	0.0484577	0.583164	271371
	pgrs_edu	Polygenic Risk Score for Height	m	0.0940105	0.191646	0.62375	485898
	neb_parous	Number of children (parous)	count	0.115512	0.261595	0.658801	480380
	headache_glm	Headaches	TRUE / FALSE	0.273614	0.648089	0.67289	486602
	sleep_duration	Sleep duration	hours	-0.128519	0.306845	0.675333	483030
	uric	Uric acid	umol/L	8.61231	21.2529	0.685309	210370
	job_satisfaction	Job satisfaction	index	0.154217	0.380601	0.685336	130164
	pacemaker_glm	Pacemaker	TRUE / FALSE	1.83361	4.55972	0.687587	477525
	log.tnfa	Tumour necrosis factor alpha	log(pg/mL)	0.293721	0.75878	0.698685	5335
	baldness	Baldness pattern	index	0.138571	0.397485	0.727376	220533
	age_voice_broke	Relative age voice broke	index	0.0428015	0.128148	0.738379	204337
	cancer_diagnosis_glm	Cancer diagnosis	TRUE / FALSE	0.375093	1.15048	0.7444	484417
	fpg	Fasting plasma glucose	mmol/L	-0.0290384	0.0913959	0.750697	223361
	sodium	Urinary Sodium	mmol/L	3.66262	11.6395	0.753011	471919
	pgrs_height	Polygenic Risk Score for Educational Ataignment	years	0.00229867	0.00770251	0.765374	485898
	depression_glm	Self-reported mood disorder	TRUE / FALSE	-0.170146	0.615054	0.782059	482330
	alb	Age at last birth	years	0.641704	2.38489	0.787875	178265
	broken_bones_glm	Broken bones	TRUE / FALSE	0.211917	0.951381	0.823733	483477
	pr	PR interval	ms	1.17579	7.37843	0.873389	133045
	family_satisfaction	Family satisfaction	index	0.047982	0.363041	0.894852	186767
	log10.ggt	Gamma-Glutamyl Transferase	log(IU/L)	-0.00879439	0.0710351	0.901471	269584
	fev1perfvc	FEV1 / FVC	-	-0.00120309	0.0208809	0.954054	480604
	handedness	Left-handed	index	0.00816679	0.143943	0.954755	485841
