# Supplementary material for: Associations of autozygosity with a broad range of human phenotypes
Source: Nat Commun. 2019 Oct 31;10:4957. doi: 10.1038/s41467-019-12283-6 (PMC6823371; doi:10.1038/s41467-019-12283-6)
Supplement: Supplementary file 12 — Data 11 [file 41467_2019_12283_MOESM12_ESM.xlsx]

## Sheet: Table 11 - Beta FROH normalised
	Trait	Full trait name	Units	beta	se	P	N
	afb_men	Age at first birth (men)	Z-score	3.98474	0.452238	1.87838e-18	74179
	g	Cognitive g	Z-score	-2.91877	0.323006	3.20039e-17	303540
	hearing_acuity	Hearing acuity	Z-score	-2.68337	0.439455	1.0207e-09	176872
	age_at_first_sex	Age at first sex	Z-score	2.52425	0.299773	5.84351e-17	427326
	walking_pace	Walking pace	Z-score	-2.407	0.261344	6.97818e-18	482596
	facial_ageing	Facial ageing	Z-score	2.30947	0.276521	1.05293e-16	447923
	alcohol_units	Alcohol units per week	Z-score	-2.21212	0.213336	1.26013e-22	510490
	visual_acuity	Visual acuity	Z-score	-2.18701	0.450665	1.21699e-06	126280
	memory	Memory	Z-score	-2.11664	0.833048	0.0110586	53233
	fev1	FEV1	Z-score	-2.06866	0.203074	7.68201e-22	481255
	number_sexual_partners	Number of sexual partners	Z-score	-2.06376	0.29343	2.01772e-12	398597
	grip_strength	Grip strength	Z-score	-1.81427	0.17026	6.89211e-24	483517
	neb_men	Number of children (men)	Z-score	-1.79879	0.291808	7.07987e-10	287357
	overall_health	Self-reported overall health	Z-score	-1.77064	0.265973	2.79039e-11	483732
	height	Height	Z-score	-1.72885	0.0651739	6.69262e-149	1264063
	match_time	Reaction time	Z-score	1.60492	0.27651	6.46765e-09	481518
	edu	Education attained	Z-score	-1.54389	0.136512	6.73201e-27	800041
	motorway_speeding	Driving speeding	Z-score	-1.46451	0.266779	4.02859e-08	437754
	neb	Number of children	Z-score	-1.27355	0.199583	1.75865e-10	645628
	log.lymphoc	Lymphocytes (%)	Z-score	-1.16846	0.173549	1.66498e-11	719628
	vigorous_activity	Frequency of vigorous activity	Z-score	-1.12544	0.285415	8.04054e-05	461056
	hb	Haemoglobin	Z-score	-1.00719	0.149428	1.58105e-11	773742
	afb	Age at first birth	Z-score	0.972061	0.191757	3.994e-07	383891
	weight	Weight	Z-score	-0.902511	0.0779443	3.42023e-28	1234342
	moderate_activity	Frequency of moderate activity	Z-score	-0.879638	0.280887	0.00173831	461472
	neb_women	Number of children (women)	Z-score	-0.842551	0.272502	0.00198874	355212
	hr	Heart rate	Z-score	0.791269	0.174696	5.91528e-06	682338
	health_satisfaction	Health satisfaction	Z-score	-0.770418	0.408799	0.0594856	187750
	birth_weight	Birth weight	Z-score	-0.754539	0.231347	0.00110823	332627
	log.fibrinogen	Fibrinogen	Z-score	0.718625	0.471984	0.127869	103588
	whr	Waist-Hip ratio	Z-score	0.715357	0.105775	1.35145e-11	842605
	tot_chol	Total cholesterol	Z-score	-0.71184	0.114579	5.21002e-10	600188
	happiness	Self-reported happiness	Z-score	-0.692461	0.398241	0.0820701	187700
	financial_satisfaction	Financial satisfaction	Z-score	-0.684045	0.397704	0.0854354	187230
	age_menarche	Age at menarche	Z-score	0.638949	0.225437	0.00459301	394647
	ldl	LDL cholesterol	Z-score	-0.563773	0.162366	0.00051613	376817
	fat_pc	Fat percentage	Z-score	0.544611	0.186022	0.00341504	477893
	log.tnfa	Tumour necrosis factor alpha	Z-score	0.541178	1.39805	0.698685	5335
	log.hscrp	Hs-CRP	Z-score	0.529131	0.255554	0.0384029	266330
	log.wbc	White blood cell count	Z-score	0.510029	0.174511	0.00347097	762115
	log.il6	Interleukin-6	Z-score	0.50642	0.830146	0.541837	16630
	ankle_width	Mean ankle width	Z-score	-0.494746	0.340549	0.146282	179694
	heelbone_density	Heelbone density	Z-score	-0.487642	0.39687	0.219178	179694
	hba1c	Haemoglobin A1c	Z-score	0.456823	0.334283	0.171758	153058
	age_facial_hair	Relative age of facial hair	Z-score	0.44198	0.379352	0.243982	213858
	age_menopause	Age at menopause	Z-score	-0.392447	0.348896	0.260663	221408
	qrs	QRS duration	Z-score	0.380984	0.334615	0.254881	130983
	qt	QT interval	Z-score	0.363145	0.22382	0.1047	136690
	afb_women	Age at first birth (women)	Z-score	0.324661	0.216475	0.133675	306853
	hdl	HDL cholesterol	Z-score	-0.297971	0.114905	0.00950899	549988
	potassium	Urinary Potassium	Z-score	-0.297413	0.257383	0.247875	471943
	log.mpv	Mean platelet volume	Z-score	0.294395	0.22074	0.182311	552164
	neuroticism	Neuroticism	Z-score	0.271098	0.308139	0.378971	389463
	monoc	Monocytes (%)	Z-score	-0.24775	0.0786298	0.00162801	715208
	log.fast_ins	Fasting insulin	Z-score	-0.20418	0.323716	0.528211	117710
	ser	Spherical Equivalent Refraction	Z-score	-0.196561	0.301663	0.514664	130701
	plt	Platelet count	Z-score	-0.189784	0.170735	0.266324	760927
	job_satisfaction	Job satisfaction	Z-score	0.178269	0.439961	0.685336	130164
	bp_dia	Diastolic blood pressure	Z-score	-0.171375	0.103428	0.0975291	1078233
	log.egfr	eGFR	Z-score	0.166487	0.112973	0.140566	386052
	age_voice_broke	Relative age voice broke	Z-score	0.134439	0.40251	0.738379	204337
	alb	Age at last birth	Z-score	0.131891	0.490172	0.787875	178265
	bmi	Body mass index	Z-score	-0.131303	0.0890573	0.140383	1246585
	baldness	Baldness pattern	Z-score	0.125128	0.358927	0.727376	220533
	log10.alt	Alanine transaminase	Z-score	-0.122468	0.223168	0.583164	271371
	pgrs_edu	Polygenic Risk Score for Height	Z-score	0.11854	0.241651	0.62375	485898
	log.triglyc	Triglycerides	Z-score	-0.118096	0.147584	0.423599	415962
	sleep_duration	Sleep duration	Z-score	-0.116781	0.278821	0.675333	483030
	bp_sys	Systolic blood pressure	Z-score	0.11437	0.0939147	0.223295	1086215
	neb_parous	Number of children (parous)	Z-score	0.10965	0.24832	0.658801	480380
	uric	Uric acid	Z-score	0.0988134	0.243846	0.685309	210370
	sodium	Urinary Sodium	Z-score	0.0834227	0.26511	0.753011	471919
	pgrs_height	Polygenic Risk Score for Educational Ataignment	Z-score	0.0750169	0.251371	0.765374	485898
	family_satisfaction	Family satisfaction	Z-score	0.0534513	0.404424	0.894852	186767
	fpg	Fasting plasma glucose	Z-score	-0.0518174	0.163091	0.750697	223361
	pr	PR interval	Z-score	0.0492689	0.309176	0.873389	133045
	log10.ggt	Gamma-Glutamyl Transferase	Z-score	-0.0294822	0.238137	0.901471	269584
	fev1perfvc	FEV1 / FVC	Z-score	-0.0164936	0.286262	0.954054	480604
	handedness	Left-handed	Z-score	0.0138226	0.243629	0.954755	485841
