# Supplementary material for: Associations of autozygosity with a broad range of human phenotypes
Source: Nat Commun. 2019 Oct 31;10:4957. doi: 10.1038/s41467-019-12283-6 (PMC6823371; doi:10.1038/s41467-019-12283-6)
Supplement: Supplementary file 13 — Data 12 [file 41467_2019_12283_MOESM13_ESM.xlsx]

## Sheet: Table 12 - Beta FROH by sex
	Trait	Full trait name	Units	beta_men	se_men	P_men	N_men	beta_women	se_women	P_women	N_women	P_diff
	weight	Weight	Z-score	-1.89737	0.124258	4.6017e-49	572078	-0.0552999	0.119433	0.643349	662264	4.94795e-24
	bmi	Body mass index	Z-score	-1.18291	0.133327	1.31041e-16	576120	0.723017	0.123301	4.52281e-09	670465	3.55186e-23
	afb	Age at first birth	Z-score	4.39221	0.454574	6.21433e-22	74183	0.211149	0.216081	0.328481	309708	1.54299e-16
	hb	Haemoglobin	Z-score	-2.26819	0.249257	1.84025e-17	356257	0.154893	0.264833	0.558636	417485	2.68974e-11
	tot_chol	Total cholesterol	Z-score	-1.50354	0.168809	9.76636e-17	284062	-0.00270168	0.158498	0.9864	316126	9.07956e-11
	log.triglyc	Triglycerides	Z-score	-1.23267	0.253271	1.13312e-06	188255	0.551113	0.187256	0.00324943	227707	1.48582e-08
	log10.alt	Alanine transaminase	Z-score	-1.23964	0.316491	8.97271e-05	131852	1.17474	0.342704	0.00060837	139519	2.27149e-07
	log10.ggt	Gamma-Glutamyl Transferase	Z-score	-1.15218	0.348069	0.000932336	129368	1.29719	0.355348	0.000261765	140216	8.47273e-07
	grip_strength	Grip strength	Z-score	-3.48615	0.337099	1.65996e-22	221479	-1.21326	0.364663	0.000877658	262038	4.71986e-06
	ldl	LDL cholesterol	Z-score	-1.38563	0.254323	5.08555e-08	171310	0.0191428	0.211413	0.927853	205507	2.16061e-05
	log.wbc	White blood cell count	Z-score	1.22328	0.241031	3.87139e-07	351427	-0.254416	0.253735	0.316014	410688	2.41754e-05
	bp_sys	Systolic blood pressure	Z-score	-0.338592	0.146859	0.0211356	500699	0.473261	0.124276	0.000140021	585516	2.44387e-05
	age_at_first_sex	Age at first sex	Z-score	1.48796	0.417413	0.000364263	196889	3.83343	0.427987	5.01093e-19	230437	8.73502e-05
	depression	Self-reported mood disorder	Z-score	1.64685	0.720398	0.0222523	220921	-2.35849	0.857049	0.00592557	261419	0.000346931
	bp_dia	Diastolic blood pressure	Z-score	-0.5494	0.154084	0.000363052	494967	0.155141	0.142844	0.27744	583266	0.000798848
	hdl	HDL cholesterol	Z-score	0.11196	0.17783	0.528961	258477	-0.677113	0.16756	5.32179e-05	291511	0.0012402
	neb_parous	Number of children (parous)	Z-score	-0.739931	0.362731	0.0413612	214613	0.789276	0.34112	0.0206797	265767	0.00213259
	uric	Uric acid	Z-score	-0.58662	0.368628	0.111528	98780	1.02578	0.393416	0.00912383	111590	0.00278297
	alcohol_units	Alcohol units per week	Z-score	-2.75279	0.31302	2.53763e-16	232495	-1.53246	0.293893	1.84471e-07	277995	0.00448059
	neb	Number of children	Z-score	-1.88391	0.292618	1.20964e-10	287364	-0.765903	0.273549	0.0051122	358264	0.00525368
	log.lymphoc	Lymphocytes (%)	Z-score	-1.57435	0.235822	2.45541e-11	330897	-0.617895	0.258276	0.0167392	388731	0.00624261
	fev1	FEV1	Z-score	-3.02221	0.341997	1.76935e-16	220991	-1.80525	0.365529	7.86318e-07	260264	0.0150519
	qt	QT interval	Z-score	0.825129	0.303309	0.00651979	61750	-0.244051	0.329468	0.45885	74940	0.0169631
	financial_satisfaction	Financial satisfaction	Z-score	-1.49736	0.562804	0.0078016	86524	0.1841	0.56243	0.743419	100706	0.034576
	risk	Self-reported risk taker	Z-score	-3.41718	0.816751	2.86584e-05	222480	-1.1754	0.776309	0.130003	263614	0.0466502
	fpg	Fasting plasma glucose	Z-score	-0.423634	0.26429	0.108953	104196	0.20642	0.212637	0.331666	119165	0.0632518
	hr	Heart rate	Z-score	1.09179	0.240245	5.50704e-06	312965	0.449622	0.256265	0.0793415	369373	0.0675293
	happiness	Self-reported happiness	Z-score	-1.33752	0.562565	0.0174288	86702	0.0449897	0.564264	0.936451	100998	0.0827234
	parous_unmarried	Ever had children (unmarried)	Z-score	-2.84094	1.6003	0.075856	45174	-6.41218	1.33489	1.5589e-06	72287	0.0865874
	heelbone_density	Heelbone density	Z-score	-1.10446	0.574269	0.0544496	82705	0.286963	0.576081	0.618392	96989	0.0871588
	facial_ageing	Facial ageing	Z-score	2.65719	0.382932	3.94729e-12	205379	1.76993	0.404284	1.19805e-05	242544	0.111082
	moody	Moodiness	Z-score	1.79917	0.7322	0.014002	216559	0.121826	0.778535	0.875654	257141	0.116545
	whr	Waist-Hip ratio	Z-score	0.676291	0.173331	9.55042e-05	380427	1.07812	0.199938	6.95754e-08	462178	0.128872
	overall_health	Self-reported overall health	Z-score	-2.1526	0.363282	3.11502e-09	221364	-1.36112	0.390764	0.000495431	262368	0.137958
	plt	Platelet count	Z-score	-0.454412	0.243777	0.0623145	349881	0.057171	0.253008	0.821228	411046	0.145367
	monoc	Monocytes (%)	Z-score	-0.386973	0.127979	0.00249677	329100	-0.148486	0.103349	0.150791	386108	0.147119
	ser	Spherical Equivalent Refraction	Z-score	-0.636431	0.414411	0.1246	60429	0.230855	0.436757	0.597107	70272	0.149727
	motorway_speeding	Driving speeding	Z-score	-1.74754	0.357363	1.00784e-06	208513	-1.02931	0.423186	0.0150034	229241	0.194735
	ankle_width	Mean ankle width	Z-score	-1.03883	0.542839	0.0556589	82705	-0.0372269	0.564932	0.94746	96989	0.201101
	neuroticism	Neuroticism	Z-score	0.64099	0.426665	0.133013	181101	-0.116124	0.456857	0.799357	208362	0.22583
	ever_married	Ever married	Z-score	-1.07857	0.704397	0.125721	240708	0.101762	0.810048	0.900029	284360	0.271532
	pgrs_height	Polygenic Risk Score for Educational Ataignment	Z-score	-0.171213	0.344606	0.619304	222368	0.367998	0.368297	0.317704	263530	0.285041
	cancer_diagnosis	Cancer diagnosis	Z-score	0.941884	1.31862	0.475045	221878	-1.31429	1.65045	0.425844	262549	0.28552
	fev1perfvc	FEV1 / FVC	Z-score	-0.297973	0.401001	0.457438	220688	0.307134	0.412011	0.455999	259916	0.292584
	pgrs_edu	Polygenic Risk Score for Height	Z-score	0.348762	0.329445	0.289765	222368	-0.15695	0.357168	0.660351	263530	0.297985
	sleep_duration	Sleep duration	Z-score	0.150486	0.385683	0.696403	221359	-0.42483	0.404712	0.293852	261671	0.303439
	log.fibrinogen	Fibrinogen	Z-score	1.17324	0.643717	0.0683643	49232	0.221476	0.706881	0.754042	54356	0.319492
	hearing_acuity	Hearing acuity	Z-score	-2.24375	0.604175	0.000204218	81597	-3.10617	0.634718	9.89179e-07	95275	0.325034
	pacemaker	Pacemaker	Z-score	-3.18483	8.30084	0.701219	218146	6.75812	5.83402	0.246701	259386	0.327089
	match_time	Reaction time	Z-score	1.87093	0.387894	1.4119e-06	220283	1.333	0.397119	0.00078889	261235	0.332527
	diabetes_diagnosis	Diabetes diagnosis	Z-score	1.67198	1.31999	0.205277	221598	3.2661	1.24148	0.00851787	262947	0.379011
	infertility_self_declared	Self-reported infertility	Z-score	6.64657	2.66759	0.0127168	215636	20.1486	15.6645	0.198352	255951	0.395481
	log.egfr	eGFR	Z-score	0.291315	0.178296	0.102283	185094	0.0842896	0.17754	0.634956	200958	0.41063
	edu	Education attained	Z-score	-1.42905	0.206221	4.21729e-12	347584	-1.64574	0.183233	5.13212e-17	452457	0.432163
	log.il6	Interleukin-6	Z-score	-0.152684	1.23045	0.901245	8173	1.06827	1.10338	0.332954	8457	0.460053
	broken_bones	Broken bones	Z-score	-0.588973	1.23378	0.633096	221058	0.758543	1.38311	0.583396	262429	0.467203
	dead	Dead	Z-score	2.5633	2.59718	0.323664	222184	4.82661	2.00805	0.0162333	263015	0.490559
	log.tnfa	Tumour necrosis factor alpha	Z-score	1.72509	2.04089	0.397963	2596	-0.193306	1.96349	0.921575	2739	0.49816
	fat_pc	Fat percentage	Z-score	0.575418	0.343104	0.093524	218300	0.912304	0.363399	0.0120568	259593	0.500266
	log.mpv	Mean platelet volume	Z-score	0.437176	0.3024	0.148265	254870	0.149688	0.323889	0.643968	297294	0.516474
	hba1c	Haemoglobin A1c	Z-score	0.64688	0.450033	0.150603	65344	0.218036	0.492848	0.6582	87714	0.520513
	body_pain	Whole body pain	Z-score	1.29349	1.80031	0.47246	222184	3.24646	2.46225	0.187339	263015	0.521995
	handedness	Left-handed	Z-score	0.159043	0.327962	0.627716	222330	-0.150796	0.363078	0.677902	263511	0.526557
	log.hscrp	Hs-CRP	Z-score	0.663462	0.349708	0.0578026	130605	0.37787	0.3769	0.316066	135725	0.578576
	headache	Headaches	Z-score	-0.129049	0.770127	0.866923	222718	0.5375	0.942626	0.568532	263894	0.583969
	walking_pace	Walking pace	Z-score	-2.28999	0.356398	1.3154e-10	220801	-2.54298	0.383719	3.42137e-11	261795	0.629041
	job_satisfaction	Job satisfaction	Z-score	0.363665	0.609624	0.550814	60977	-0.0572322	0.63505	0.92819	69187	0.632558
	backpain	Backpain	Z-score	1.29987	0.784817	0.0976668	222718	1.8225	0.83792	0.0296284	263894	0.648949
	health_satisfaction	Health satisfaction	Z-score	-0.943397	0.57234	0.099288	86764	-0.613969	0.585485	0.294339	100986	0.687426
	birth_weight	Birth weight	Z-score	-0.846939	0.337447	0.0120785	132433	-0.668664	0.322494	0.038134	200194	0.702509
	memory	Memory	Z-score	-1.85182	1.13356	0.102337	24466	-2.47517	1.2394	0.0458168	28767	0.710538
	sodium	Urinary Sodium	Z-score	-0.00798456	0.367666	0.982674	216936	0.193366	0.404479	0.632605	254983	0.712602
	any_pain	Any reported pain	Z-score	0.382888	0.770478	0.619225	222718	0.720428	0.783036	0.357549	263894	0.758643
	number_sexual_partners	Number of sexual partners	Z-score	-2.08366	0.399039	1.77301e-07	181791	-1.91286	0.412533	3.53729e-06	216806	0.766021
	any_same_sex	Any same-sex partners	Z-score	-0.87964	2.22782	0.692958	201478	-1.74317	1.88931	0.35619	234532	0.76752
	height	Height	Z-score	-2.40943	0.129554	6.59223e-73	584757	-2.35842	0.124869	3.32371e-75	679306	0.776781
	g	Cognitive g	Z-score	-3.02133	0.473996	1.83961e-10	134883	-2.84139	0.444111	1.57498e-10	168657	0.781756
	potassium	Urinary Potassium	Z-score	-0.358822	0.350695	0.306225	216719	-0.219703	0.386491	0.569727	255224	0.789798
	pr	PR interval	Z-score	0.118972	0.429826	0.78194	60120	-0.0425161	0.452892	0.925207	72925	0.795917
	parous_married	Ever had children (married)	Z-score	-5.79541	1.43776	5.55752e-05	167140	-5.2737	1.61331	0.00107979	180327	0.809228
	irritabilty	Self-reported irritability	Z-score	-0.931897	0.851245	0.273628	212671	-1.18904	0.854076	0.163864	251632	0.831136
	vigorous_activity	Frequency of vigorous activity	Z-score	-1.07541	0.387112	0.00546876	212525	-1.19502	0.424711	0.00489732	248531	0.835129
	parous	Ever had children	Z-score	-7.72814	0.930817	1.42662e-14	258496	-7.4683	0.854221	3.91259e-16	310999	0.837048
	log.fast_ins	Fasting insulin	Z-score	-0.170379	0.415439	0.68172	60091	-0.28872	0.51846	0.57761	57619	0.858625
	visual_acuity	Visual acuity	Z-score	-2.2032	0.613511	0.000329254	58377	-2.07402	0.661632	0.00172024	67903	0.886166
	family_satisfaction	Family satisfaction	Z-score	0.121897	0.574876	0.832075	86102	0.0185704	0.569491	0.973987	100665	0.898394
	moderate_activity	Frequency of moderate activity	Z-score	-0.854172	0.38395	0.0261017	213481	-0.901484	0.413111	0.029096	247991	0.933146
	qrs	QRS duration	Z-score	0.371111	0.497826	0.455991	58092	0.42289	0.510768	0.4077	72891	0.942128
	ever_smoked	Ever smoked	Z-score	-3.10772	0.745048	3.03047e-05	238307	-3.06614	0.499716	8.47453e-10	300647	0.963036
