# Supplementary material for: Associations of autozygosity with a broad range of human phenotypes
Source: Nat Commun. 2019 Oct 31;10:4957. doi: 10.1038/s41467-019-12283-6 (PMC6823371; doi:10.1038/s41467-019-12283-6)
Supplement: Supplementary file 14 — Data 13 [file 41467_2019_12283_MOESM14_ESM.xlsx]

## Sheet: Table 13 - Beta FROH FSNP FGRM
	Trait	Full trait name	Units	beta_froh	se_froh	P_froh	N_froh	beta_fsnp	se_fsnp	P_fsnp	N_fsnp	beta_fgrm	se_fgrm	P_fgrm	N_fgrm
	height	Height	m	-0.156101	0.00588466	6.69262e-149	1264063	-0.0811078	0.00374824	7.38838e-99	1264063	-0.0882289	0.00392269	7.49976e-107	1264063
	parous	Ever had children	TRUE / FALSE	-7.76458	0.635435	2.15084e-31	569495	-2.16077	0.309946	3.13749e-12	569495	-2.15836	0.303484	1.14442e-12	569495
	weight	Weight	kg	-13.6494	1.17881	3.42023e-28	1234342	-8.12402	0.797508	7.68025e-22	1234342	-8.38686	0.836223	3.55308e-21	1234342
	edu	Education attained	years	-7.08357	0.626337	6.73201e-27	800041	-2.22773	0.36618	1.17432e-09	800041	-3.17552	0.389462	4.44089e-16	800041
	grip_strength	Grip strength	kg	-19.8849	1.8661	6.89211e-24	483517	-6.93835	0.841579	2.22045e-16	483517	-6.24498	0.811843	1.44329e-14	483517
	alcohol_units	Alcohol units per week	units per weeks	-10.5484	1.01728	1.26013e-22	510490	-3.98925	0.498281	1.11022e-15	510490	-3.60274	0.485482	1.16351e-13	510490
	fev1	FEV1	Litres	-1.61352	0.158394	7.68201e-22	481255	-0.603966	0.0849778	1.18305e-12	481255	-0.992738	0.0971982	5.90274e-22	481255
	afb_men	Age at first birth (men)	years	20.6043	2.33844	1.87838e-18	74179	11.7409	1.66124	1.57718e-12	74179	14.3836	1.79374	1.11022e-15	74179
	walking_pace	Walking pace	index	-1.47207	0.159832	6.97818e-18	482596	-0.423842	0.0725612	5.18387e-09	482596	-0.425784	0.0705522	1.58943e-09	482596
	g	Cognitive g	z-score	-3.11549	0.344776	3.20039e-17	303540	-1.10386	0.164439	1.90765e-11	303540	-1.1243	0.164253	7.64988e-12	303540
	age_at_first_sex	Age at first sex	years	13.3744	1.5883	5.84351e-17	427326	4.77205	0.694376	6.31184e-12	427326	4.35033	0.684613	2.09182e-10	427326
	facial_ageing	Facial ageing	index	1.13031	0.135336	1.05293e-16	447923	0.332364	0.0579612	9.79457e-09	447923	0.298571	0.0559956	9.71145e-08	447923
	ever_smoked	Ever smoked	TRUE / FALSE	-3.28333	0.457971	7.53841e-13	538954	-1.59196	0.250585	2.11215e-10	538954	-1.47856	0.243767	1.31575e-09	538954
	number_sexual_partners	Number of sexual partners	count	-22.0759	3.13879	2.01772e-12	398597	-10.1701	1.54102	4.12281e-11	398597	-10.1588	1.58593	1.49833e-10	398597
	whr	Waist-Hip ratio	-	0.0624149	0.00922885	1.35145e-11	842605	0.0352912	0.00494887	9.95426e-13	842605	0.0332971	0.00513244	8.72267e-11	842605
	hb	Haemoglobin	g/L	-13.0359	1.93403	1.58105e-11	773742	-3.78929	1.00141	0.000154353	773742	-5.42194	1.01327	8.74961e-08	773742
	log.lymphoc	Lymphocytes (%)	log(%)	-0.343797	0.0510634	1.66498e-11	719628	-0.117307	0.0263061	8.22155e-06	719628	-0.111536	0.0264092	2.4065e-05	719628
	overall_health	Self-reported overall health	index	-1.28481	0.192994	2.79039e-11	483732	-0.329502	0.0874706	0.000165219	483732	-0.371141	0.0852591	1.3423e-05	483732
	neb	Number of children	count	-1.65775	0.259793	1.75865e-10	645628	-0.525944	0.141746	0.000206879	645628	-0.624187	0.146179	1.9546e-05	645628
	tot_chol	Total cholesterol	mmol/L	-0.798802	0.128577	5.21002e-10	600188	-0.450881	0.0923845	1.05827e-06	600188	-0.519647	0.0988727	1.47444e-07	600188
	neb_men	Number of children (men)	count	-2.43073	0.394324	7.07987e-10	287357	-0.761099	0.228986	0.000888054	287357	-1.01964	0.240821	2.29569e-05	287357
	hearing_acuity	Hearing acuity	-	-4.70079	0.769847	1.0207e-09	176872	-2.1271	0.34666	8.46361e-10	176872	-1.71671	0.333825	2.71064e-07	176872
	match_time	Reaction time	ms	185.889	32.0266	6.46765e-09	481518	83.8416	14.6011	9.34817e-09	481518	76.3517	14.3925	1.12696e-07	481518
	motorway_speeding	Driving speeding	index	-1.2005	0.218686	4.02859e-08	437754	-0.54044	0.097766	3.24096e-08	437754	-0.543769	0.0964714	1.73456e-08	437754
	parous_married	Ever had children (married)	TRUE / FALSE	-5.61646	1.07972	1.97406e-07	347467	-1.44334	0.493539	0.00345048	347467	-1.5726	0.494758	0.00148029	347467
	afb	Age at first birth	years	4.61491	0.910375	3.994e-07	383891	2.67996	0.57325	2.93902e-06	383891	2.58115	0.582672	9.4297e-06	383891
	visual_acuity	Visual acuity	negative log(MAR)	-0.385574	0.0794531	1.21699e-06	126280	-0.12035	0.0345573	0.000496543	126280	-0.0994162	0.0319377	0.0018531	126280
	parous_unmarried	Ever had children (unmarried)	TRUE / FALSE	-4.83478	1.02464	2.37577e-06	117461	-1.12103	0.442469	0.0112904	117461	-0.930373	0.410037	0.0232684	117461
	hr	Heart rate	bpm	8.93439	1.97254	5.91528e-06	682338	4.922	1.03182	1.84024e-06	682338	4.23758	1.04143	4.72177e-05	682338
	risk	Self-reported risk taker	TRUE / FALSE	-2.33021	0.565586	3.78888e-05	486094	-0.279541	0.250725	0.26488	486094	-0.417077	0.2389	0.0808412	486094
	vigorous_activity	Frequency of vigorous activity	index	-2.18641	0.554477	8.04054e-05	461056	-0.45701	0.248787	0.0662166	461056	-0.451809	0.24425	0.0643449	461056
	infertility_self_declared	Self-reported infertility	TRUE / FALSE	32.3999	8.51442	0.000141636	471587	8.39109	3.74002	0.0248585	471587	8.11521	3.67682	0.027305	471587
	ldl	LDL cholesterol	mmol/L	-0.566872	0.163258	0.00051613	376817	-0.303901	0.110255	0.00584492	376817	-0.341408	0.119349	0.00422861	376817
	birth_weight	Birth weight	kg	-0.494452	0.151603	0.00110823	332627	-0.176363	0.0873365	0.0434509	332627	-0.241928	0.0936012	0.00974727	332627
	monoc	Monocytes (%)	%	-0.549617	0.174435	0.00162801	715208	-0.227313	0.107512	0.0344894	715208	-0.321689	0.116836	0.00589912	715208
	moderate_activity	Frequency of moderate activity	index	-2.03175	0.648781	0.00173831	461472	-0.269445	0.286812	0.3475	461472	-0.308246	0.27984	0.270675	461472
	neb_women	Number of children (women)	count	-1.07241	0.346842	0.00198874	355212	-0.35428	0.179382	0.048268	355212	-0.385681	0.183029	0.0350988	355212
	miscarriage	Ever had miscarriage	TRUE / FALSE	-2.43531	0.810679	0.0026642	259399	-0.998251	0.326044	0.00220077	259399	-0.848701	0.311548	0.00644681	259399
	fat_pc	Fat percentage	%	4.63661	1.58372	0.00341504	477893	1.33937	0.725846	0.0649999	477893	1.31467	0.699002	0.0600025	477893
	log.wbc	White blood cell count	log(10^9/L)	0.132859	0.0454588	0.00347097	762115	0.0038224	0.0239706	0.873305	762115	-0.0178362	0.0241763	0.460663	762115
	age_menarche	Age at menarche	years	0.993806	0.350639	0.00459301	394647	0.606958	0.195205	0.00187506	394647	0.674027	0.199021	0.000707367	394647
	backpain	Backpain	TRUE / FALSE	1.54636	0.572216	0.00688407	486612	-0.283946	0.255399	0.266235	486612	-0.0627426	0.243467	0.796635	486612
	diabetes_diagnosis	Diabetes diagnosis	TRUE / FALSE	2.41495	0.913182	0.00818009	484545	0.937443	0.420468	0.0257791	484545	0.943205	0.396829	0.0174609	484545
	hdl	HDL cholesterol	mmol/L	-0.116755	0.0450236	0.00950899	549988	-0.0764316	0.0310506	0.0138351	549988	-0.090404	0.0344291	0.00864445	549988
	memory	Memory	count	-2.8177	1.10896	0.0110586	53233	-0.986831	0.530327	0.0627728	53233	-1.10385	0.534951	0.0390691	53233
	dead	Dead	TRUE / FALSE	3.71063	1.64816	0.0243612	485199	1.48867	0.742638	0.0450096	485199	1.70103	0.705068	0.0158404	485199
	log.hscrp	Hs-CRP	log(nmol/L)	0.619726	0.299308	0.0384029	266330	0.465512	0.203163	0.0219447	266330	0.51994	0.223846	0.0201924	266330
	moody	Moodiness	TRUE / FALSE	1.00649	0.533086	0.0590199	473700	0.372665	0.239212	0.11926	473700	0.405667	0.231591	0.0798329	473700
	health_satisfaction	Health satisfaction	index	-0.670818	0.35595	0.0594856	187750	-0.108605	0.161544	0.501396	187750	-0.158304	0.153975	0.303897	187750
	irritabilty	Self-reported irritability	TRUE / FALSE	-1.07697	0.602489	0.0738514	464303	-0.210763	0.268299	0.432128	464303	-0.28609	0.257878	0.267256	464303
	happiness	Self-reported happiness	index	-0.484431	0.278601	0.0820701	187700	-0.146963	0.126518	0.245399	187700	-0.15645	0.120167	0.192936	187700
	financial_satisfaction	Financial satisfaction	index	-0.651475	0.378768	0.0854354	187230	-0.307252	0.173285	0.0762122	187230	-0.34345	0.165649	0.0381384	187230
	bp_dia	Diastolic blood pressure	mmHg	-1.84902	1.11592	0.0975291	1078233	-0.395045	0.698615	0.571754	1078233	-0.773018	0.71789	0.281573	1078233
	qt	QT interval	ms	11.5091	7.09353	0.1047	136690	9.96892	4.20268	0.0176902	136690	9.50686	4.84799	0.0498801	136690
	log.fibrinogen	Fibrinogen	log(g/L)	0.182196	0.119664	0.127869	103588	0.0926331	0.057646	0.10807	103588	0.141835	0.0651936	0.0295848	103588
	afb_women	Age at first birth (women)	years	1.47786	0.985395	0.133675	306853	1.36789	0.614669	0.0260539	306853	1.12034	0.621231	0.0713235	306853
	bmi	Body mass index	kg / m2	-0.605859	0.410929	0.140383	1246585	-0.537116	0.275177	0.0509506	1246585	-0.295444	0.288594	0.305961	1246585
	log.egfr	eGFR	log(mL/min/1.73 m)	0.0460272	0.0312327	0.140566	386052	0.0538369	0.0214744	0.0121753	386052	0.0412974	0.0236098	0.0802621	386052
	ankle_width	Mean ankle width	mm	-2.21899	1.5274	0.146282	179694	0.12659	0.690555	0.85455	179694	0.413079	0.650549	0.525448	179694
	body_pain	Whole body pain	TRUE / FALSE	2.14703	1.48783	0.149004	485199	1.32961	0.692673	0.0549172	485199	1.0638	0.653907	0.10377	485199
	hba1c	Haemoglobin A1c	% of hb (DCCT)^2	0.161627	0.118271	0.171758	153058	0.0785238	0.0725719	0.279247	153058	0.126991	0.08162	0.119736	153058
	log.mpv	Mean platelet volume	log(fL)	0.0330894	0.0248107	0.182311	552164	0.0425788	0.0117941	0.000305969	552164	0.026107	0.0117823	0.0267063	552164
	heelbone_density	Heelbone density	Z-score	-0.579667	0.471766	0.219178	179694	-0.571295	0.216722	0.00838716	179694	-0.428004	0.204902	0.0367235	179694
	any_same_sex	Any same-sex partners	TRUE / FALSE	-1.82248	1.49007	0.221298	436010	-0.742313	0.599977	0.216	436010	-0.635501	0.558574	0.255237	436010
	bp_sys	Systolic blood pressure	mmHg	2.17323	1.78454	0.223295	1086215	1.59697	1.14234	0.16212	1086215	1.53746	1.17454	0.190539	1086215
	ever_married	Ever married	TRUE / FALSE	-0.64826	0.540841	0.230677	525068	-0.129743	0.23331	0.578146	525068	-0.175705	0.220756	0.426076	525068
	age_facial_hair	Relative age of facial hair	index	0.192872	0.165543	0.243982	213858	-0.15947	0.0849262	0.0604156	213858	-0.0745171	0.0851475	0.38149	213858
	potassium	Urinary Potassium	mmol/L	-9.97935	8.6362	0.247875	471943	-4.58418	3.85915	0.234884	471943	-5.51382	3.70326	0.136511	471943
	qrs	QRS duration	ms	3.74936	3.29303	0.254881	130983	1.60664	1.93821	0.407144	130983	0.918996	2.24356	0.682088	130983
	age_menopause	Age at menopause	years	-1.58532	1.40939	0.260663	221408	-0.130362	0.70908	0.854134	221408	-0.46356	0.724116	0.52206	221408
	plt	Platelet count	10^9/L	-11.4656	10.3148	0.266324	760927	-20.8396	5.44083	0.000128026	760927	-20.1504	5.51163	0.000256214	760927
	any_pain	Any reported pain	TRUE / FALSE	0.539525	0.548708	0.325478	486612	-0.140922	0.246809	0.568015	486612	5.49993e-05	0.237652	0.999815	486612
	neuroticism	Neuroticism	index	0.884891	1.00579	0.378971	389463	0.446284	0.455166	0.326846	389463	0.397144	0.453914	0.381611	389463
	log.triglyc	Triglycerides	log(mmol/L)	-0.0593578	0.0741793	0.423599	415962	-0.0283139	0.0497557	0.569316	415962	-0.021076	0.0550968	0.70207	415962
	ser	Spherical Equivalent Refraction	-	-0.502616	0.771365	0.514664	130701	0.264409	0.405323	0.514181	130701	0.198772	0.394503	0.614364	130701
	log.fast_ins	Fasting insulin	log(pmol/L)	-0.121504	0.192637	0.528211	117710	-0.0360029	0.103469	0.727872	117710	-0.0977551	0.120578	0.417525	117710
	log.il6	Interleukin-6	log(pg/mL)	0.403359	0.661204	0.541837	16630	0.401911	0.371185	0.278907	16630	0.258663	0.411989	0.53011	16630
	log10.alt	Alanine transaminase	log(IU/L)	-0.0265921	0.0484577	0.583164	271371	-0.0160001	0.0309826	0.605559	271371	-0.0340453	0.0344998	0.323729	271371
	pgrs_edu	Polygenic Risk Score for Height	m	0.0940105	0.191646	0.62375	485898	0.07427	0.0849606	0.382026	485898	0.0739834	0.0813213	0.362946	485898
	neb_parous	Number of children (parous)	count	0.115512	0.261595	0.658801	480380	0.180386	0.136198	0.185356	480380	0.126725	0.140112	0.365754	480380
	depression	Self-reported mood disorder	TRUE / FALSE	-0.238362	0.557915	0.669207	482340	0.110799	0.247725	0.654684	482340	0.0612151	0.237526	0.796623	482340
	sleep_duration	Sleep duration	hours	-0.128519	0.306845	0.675333	483030	0.257209	0.141493	0.0690917	483030	0.0902374	0.138995	0.5162	483030
	uric	Uric acid	umol/L	8.61231	21.2529	0.685309	210370	-1.18065	13.0737	0.928043	210370	-6.85262	15.1927	0.651956	210370
	job_satisfaction	Job satisfaction	index	0.154217	0.380601	0.685336	130164	-0.04465	0.171633	0.794749	130164	-0.0252915	0.16139	0.875473	130164
	log.tnfa	Tumour necrosis factor alpha	log(pg/mL)	0.293721	0.75878	0.698685	5335	0.192231	0.451886	0.670547	5335	-0.0695143	0.499257	0.889264	5335
	pacemaker	Pacemaker	TRUE / FALSE	1.85151	5.04549	0.713647	477532	0.0376956	2.06444	0.985432	477532	-0.0684289	1.96251	0.972185	477532
	baldness	Baldness pattern	index	0.138571	0.397485	0.727376	220533	0.350441	0.19868	0.0777585	220533	0.124638	0.192535	0.517403	220533
	age_voice_broke	Relative age voice broke	index	0.0428015	0.128148	0.738379	204337	-0.042558	0.0648925	0.511938	204337	-0.021132	0.0654199	0.746679	204337
	fpg	Fasting plasma glucose	mmol/L	-0.0290384	0.0913959	0.750697	223361	-0.0130382	0.0638669	0.838239	223361	0.0150459	0.0704208	0.830814	223361
	sodium	Urinary Sodium	mmol/L	3.66262	11.6395	0.753011	471919	-2.01762	5.29168	0.702994	471919	0.838185	5.12163	0.870002	471919
	pgrs_height	Polygenic Risk Score for Educational Ataignment	years	0.00229867	0.00770251	0.765374	485898	-0.00222129	0.00346862	0.521915	485898	-0.00317613	0.00331688	0.338282	485898
	alb	Age at last birth	years	0.641704	2.38489	0.787875	178265	0.675245	0.98843	0.494513	178265	0.341842	0.950505	0.719115	178265
	headache	Headaches	TRUE / FALSE	0.141875	0.603945	0.814276	486612	0.0148476	0.270635	0.956248	486612	-0.0863829	0.258052	0.737813	486612
	cancer_diagnosis	Cancer diagnosis	TRUE / FALSE	-0.185375	1.06161	0.861381	484427	0.66593	0.479923	0.165266	484427	0.570337	0.46541	0.220406	484427
	pr	PR interval	ms	1.17579	7.37843	0.873389	133045	1.02448	4.70662	0.827689	133045	-0.157508	5.11146	0.975417	133045
	family_satisfaction	Family satisfaction	index	0.047982	0.363041	0.894852	186767	-0.0356728	0.16368	0.827474	186767	-0.0705699	0.15542	0.649786	186767
	log10.ggt	Gamma-Glutamyl Transferase	log(IU/L)	-0.00879439	0.0710351	0.901471	269584	-0.0123018	0.0453683	0.786272	269584	-0.0270884	0.0501308	0.588952	269584
	fev1perfvc	FEV1 / FVC	-	-0.00120309	0.0208809	0.954054	480604	0.0174133	0.0110123	0.113819	480604	0.00178355	0.0126307	0.887707	480604
	handedness	Left-handed	index	0.00816679	0.143943	0.954755	485841	0.0366644	0.0653179	0.574578	485841	0.0129804	0.0628051	0.836261	485841
	broken_bones	Broken bones	TRUE / FALSE	0.0479367	0.924781	0.95866	483487	0.118654	0.415787	0.775359	483487	0.24743	0.399408	0.535593	483487
