# Supplementary material for: Associations of autozygosity with a broad range of human phenotypes
Source: Nat Commun. 2019 Oct 31;10:4957. doi: 10.1038/s41467-019-12283-6 (PMC6823371; doi:10.1038/s41467-019-12283-6)
Supplement: Supplementary file 15 — Data 14 [file 41467_2019_12283_MOESM15_ESM.xlsx]

## Sheet: Table 14 - Multivariate Betas
	Trait	Full trait name	Units	Beta ROH > 5MB	Standard error ROH > 5MB	p-value ROH > 5MB	Beta ROH < 5MB	Standard error ROH < 5MB	p-value ROH < 5MB	Beta Fsnp_OutsideROH	Standard error Fsnp_OutsideROH	p-value Fsnp_OutsideROH	N
	height	Height	m	-0.16384	0.00742235	6.79032e-103	-0.130331	0.0256315	3.6798e-07	-0.0188337	0.00606309	0.00189452	1264063
	parous	Ever had children	TRUE / FALSE	-8.81565	0.756521	1.49031e-28	-3.70661	2.14603	0.0841327	-0.325798	0.401619	0.417244	569495
	weight	Weight	kg	-13.8686	1.47695	1.39724e-18	-7.22875	5.43232	0.18329	-2.59988	1.4011	0.06351	1234342
	edu	Education attained	years	-6.9287	0.789537	2.9696e-16	-8.17189	2.31721	0.000420922	1.53722	0.526417	0.00349865	800041
	grip_strength	Grip strength	kg	-20.0383	2.28647	3.27987e-16	-14.9244	6.03652	0.0134226	-3.56644	1.05772	0.000746725	483517
	alcohol_units	Alcohol units per week	units per weeks	-11.9222	1.26328	9.09352e-19	-2.60718	3.64313	0.474212	-1.91023	0.648342	0.00321576	510490
	fev1	FEV1	Litres	-1.84644	0.189115	4.47565e-20	-0.52804	0.466891	0.258067	-0.122406	0.111818	0.273653	481255
	afb_men	Age at first birth (men)	years	20.1281	2.74615	2.30926e-13	23.6484	8.87963	0.0077396	-0.234744	2.77982	0.932702	74179
	walking_pace	Walking pace	index	-1.55666	0.196223	2.22045e-15	-1.47245	0.519804	0.00461558	-0.0782737	0.0918234	0.393971	482596
	g	Cognitive g	z-score	-3.31526	0.417232	1.9984e-15	-2.89359	1.05882	0.00627903	-0.431334	0.210023	0.0400001	303540
	age_at_first_sex	Age at first sex	years	12.8853	1.939	3.02547e-11	15.7176	4.82222	0.00111642	2.53558	0.86641	0.00342759	427326
	facial_ageing	Facial ageing	index	0.935259	0.165278	1.52521e-08	1.62041	0.434923	0.00019475	-0.0156415	0.0721462	0.828362	447923
	ever_smoked	Ever smoked	TRUE / FALSE	-3.19568	0.573297	2.48654e-08	-2.85539	1.75522	0.10378	-0.679785	0.34281	0.0473695	538954
	number_sexual_partners	Number of sexual partners	count	-19.2863	3.90812	8.01762e-07	-29.2051	9.66052	0.00250171	-4.56383	1.99287	0.0220169	398597
	whr	Waist-Hip ratio	-	0.0491986	0.0119273	3.70967e-05	0.116351	0.0324657	0.000338628	0.0263237	0.0068435	0.000119809	842605
	hb	Haemoglobin	g/L	-18.8483	2.33891	6.66134e-16	11.5794	6.62324	0.0804118	1.46509	1.32884	0.27023	773742
	log.lymphoc	Lymphocytes (%)	log(%)	-0.366545	0.0628381	5.43875e-09	-0.397212	0.183507	0.0304214	0.0196141	0.0351215	0.576527	719628
	overall_health	Self-reported overall health	index	-1.24923	0.235147	1.0809e-07	-1.38666	0.618998	0.02508	-0.0243948	0.110405	0.825126	483732
	neb	Number of children	count	-2.34867	0.31068	4.04121e-14	0.438919	0.863263	0.611143	-0.131318	0.191162	0.492116	645628
	tot_chol	Total cholesterol	mmol/L	-0.758852	0.163403	3.41654e-06	-1.55931	0.596847	0.00898642	0.172943	0.17311	0.317777	600188
	neb_men	Number of children (men)	count	-3.23865	0.471912	6.75104e-12	0.125795	1.35915	0.926257	0.118147	0.318192	0.710408	287357
	hearing_acuity	Hearing acuity	-	-5.01355	0.928409	6.65869e-08	-1.87287	2.37651	0.430652	-1.52305	0.433652	0.000444505	176872
	match_time	Reaction time	ms	190.75	38.4733	7.12265e-07	142.809	96.9045	0.14056	42.2362	18.3636	0.0214484	481518
	motorway_speeding	Driving speeding	index	-1.43853	0.272421	1.28814e-07	-0.100865	0.697211	0.884972	-0.397061	0.123494	0.00130347	437754
	parous_married	Ever had children (married)	TRUE / FALSE	-6.26435	1.31283	1.82749e-06	-3.14792	3.23447	0.330434	-0.40108	0.625876	0.521633	347467
	afb	Age at first birth	years	5.17499	1.17055	9.82467e-06	7.73089	3.81381	0.0426546	1.44356	0.862992	0.0943792	383433
	visual_acuity	Visual acuity	negative log(MAR)	-0.514056	0.0985576	1.83036e-07	0.0421183	0.281148	0.880916	-0.0554559	0.0426672	0.193692	126280
	parous_unmarried	Ever had children (unmarried)	TRUE / FALSE	-5.75602	1.21603	2.2072e-06	-3.55279	3.55203	0.317207	-0.418761	0.550096	0.446507	117157
	hr	Heart rate	bpm	9.98675	2.52571	7.68432e-05	7.14719	7.28491	0.326546	3.08127	1.39697	0.0274058	682338
	risk	Self-reported risk taker	TRUE / FALSE	-1.79321	0.697808	0.0101764	-3.188	1.91129	0.0953193	0.434817	0.315181	0.167716	486094
	vigorous_activity	Frequency of vigorous activity	index	-2.7474	0.678627	5.15527e-05	1.16087	1.73966	0.504582	-0.0575197	0.31341	0.854383	461056
	infertility_self_declared	Self-reported infertility	TRUE / FALSE	35.5162	10.1072	0.000441474	10.6501	24.861	0.66837	3.84463	4.64673	0.40802	471587
	ldl	LDL cholesterol	mmol/L	-0.598209	0.215605	0.00552756	-0.377187	0.697053	0.588427	0.0595661	0.186618	0.749585	376817
	birth_weight	Birth weight	kg	-0.556989	0.214968	0.00956895	0.601237	0.622533	0.334149	-0.0399322	0.123867	0.747164	332627
	monoc	Monocytes (%)	%	-0.504721	0.20614	0.0143476	-0.410794	0.652192	0.528782	-0.00493383	0.157273	0.974974	715208
	moderate_activity	Frequency of moderate activity	index	-2.23527	0.799338	0.00516742	-0.710287	2.05481	0.729591	0.378256	0.360489	0.294047	461472
	neb_women	Number of children (women)	count	-1.68628	0.415355	4.9105e-05	0.906167	1.11698	0.417213	-0.239521	0.237922	0.314067	355212
	miscarriage	Ever had miscarriage	TRUE / FALSE	-2.16759	0.987326	0.028134	-3.05906	2.52833	0.226311	-0.63533	0.408093	0.119512	259399
	fat_pc	Fat percentage	%	3.46735	1.95962	0.0768283	14.7039	5.35767	0.00606108	0.684754	0.919843	0.456619	477893
	log.wbc	White blood cell count	log(10^9/L)	0.137223	0.0554057	0.0132604	0.0314759	0.163888	0.847698	0.00329749	0.0323692	0.918859	762115
	age_menarche	Age at menarche	years	0.0336092	0.468215	0.942776	3.22219	1.36603	0.018334	0.128132	0.272542	0.638257	394647
	backpain	Backpain	TRUE / FALSE	1.56826	0.706552	0.0264459	0.346411	1.93401	0.857847	-0.853166	0.32102	0.00786829	486612
	diabetes_diagnosis	Diabetes diagnosis	TRUE / FALSE	4.40453	1.17389	0.000175363	-3.5252	3.58114	0.324929	0.59675	0.541441	0.270396	484545
	hdl	HDL cholesterol	mmol/L	-0.0811947	0.0588491	0.167676	-0.453485	0.210977	0.0315984	-0.0613937	0.0588321	0.296698	549988
	memory	Memory	count	-4.20479	1.35304	0.00188574	3.07013	3.49657	0.379922	-0.221945	0.697962	0.750493	53129
	dead	Dead	TRUE / FALSE	2.20953	1.98635	0.265986	12.5849	5.26029	0.016737	0.340645	0.927615	0.71345	485199
	log.hscrp	Hs-CRP	log(nmol/L)	0.626221	0.360836	0.082657	0.55465	1.05967	0.600684	0.296769	0.327699	0.365139	266330
	moody	Moodiness	TRUE / FALSE	0.896118	0.652367	0.169553	2.02439	1.74246	0.245316	0.208427	0.302238	0.490438	473700
	health_satisfaction	Health satisfaction	index	-0.496997	0.435172	0.253424	-2.0566	1.19152	0.0843415	0.01483	0.203845	0.942004	187750
	irritabilty	Self-reported irritability	TRUE / FALSE	-1.11992	0.735995	0.1281	-0.727115	1.95315	0.709686	0.0979573	0.337763	0.771803	464303
	happiness	Self-reported happiness	index	-0.351959	0.341922	0.303312	-2.17629	0.953933	0.0225254	-0.0945224	0.159947	0.554547	187700
	financial_satisfaction	Financial satisfaction	index	-0.617426	0.462272	0.181669	-2.3017	1.27327	0.0706525	-0.28399	0.219785	0.196315	187230
	bp_dia	Diastolic blood pressure	mmHg	-2.58032	1.42195	0.0695796	-0.428054	4.79934	0.928931	0.909839	1.08361	0.401111	1078233
	qt	QT interval	ms	9.5286	8.70948	0.273933	23.75	27.2766	0.383914	12.8606	6.40563	0.0446743	136690
	log.fibrinogen	Fibrinogen	log(g/L)	0.267088	0.146306	0.0679197	-0.181373	0.354611	0.609022	0.069221	0.0726602	0.340758	103588
	afb_women	Age at first birth (women)	years	1.67851	1.28915	0.192907	2.60702	4.22009	0.536732	1.70782	0.918159	0.0628791	306395
	bmi	Body mass index	kg / m2	-0.518779	0.515016	0.313787	1.27008	1.82549	0.486586	-0.260639	0.47338	0.581913	1246585
	log.egfr	eGFR	log(mL/min/1.73 m)	0.0288953	0.0409398	0.480313	0.0240894	0.144428	0.867534	0.0478282	0.0374776	0.201892	386052
	ankle_width	Mean ankle width	mm	-2.12754	1.8829	0.258509	-3.52926	5.37099	0.511119	0.340085	0.870699	0.696101	179694
	body_pain	Whole body pain	TRUE / FALSE	1.31547	1.93657	0.496962	4.96106	6.0793	0.414467	1.00762	0.892887	0.259112	485199
	hba1c	Haemoglobin A1c	% of hb (DCCT)^2	0.137237	0.147314	0.351548	-0.134438	0.383986	0.726256	0.0347094	0.109042	0.750248	153058
	log.mpv	Mean platelet volume	log(fL)	0.032376	0.0308791	0.29442	0.111802	0.0850562	0.188695	0.0296383	0.0154078	0.0544058	552164
	heelbone_density	Heelbone density	Z-score	-0.529627	0.575511	0.35743	0.609863	1.60012	0.703103	-0.432115	0.273823	0.114547	179694
	any_same_sex	Any same-sex partners	TRUE / FALSE	-3.64592	1.83213	0.0465921	8.9169	4.80679	0.0635872	-0.379162	0.735659	0.606271	436010
	bp_sys	Systolic blood pressure	mmHg	2.65519	2.29013	0.246291	-5.03466	7.8836	0.523068	1.15583	1.8099	0.523074	1086215
	ever_married	Ever married	TRUE / FALSE	-1.93234	0.665798	0.00370448	2.21935	1.82792	0.224693	-0.132833	0.290853	0.647885	525068
	age_facial_hair	Relative age of facial hair	index	0.368114	0.206234	0.0742716	-0.460605	0.567315	0.416848	-0.380468	0.11087	0.00059992	213858
	potassium	Urinary Potassium	mmol/L	-19.1891	10.6635	0.0719381	-2.74108	28.8946	0.924422	-2.80495	4.85063	0.563085	471943
	qrs	QRS duration	ms	6.91726	4.01308	0.0847657	-14.646	12.6779	0.247994	-0.220441	2.95892	0.940612	130983
	age_menopause	Age at menopause	years	-1.73151	1.71291	0.312085	-1.07221	4.53566	0.813126	1.45652	0.928303	0.116645	221408
	plt	Platelet count	10^9/L	-30.0116	12.4866	0.0162387	56.5277	36.9277	0.125827	-20.9618	7.33254	0.00425334	760927
	any_pain	Any reported pain	TRUE / FALSE	0.697351	0.670137	0.298056	-0.00285824	1.77949	0.998718	-0.372495	0.309862	0.229312	486612
	neuroticism	Neuroticism	index	0.52842	1.21538	0.663725	2.67469	3.14617	0.395247	0.558051	0.578082	0.33437	389463
	log.triglyc	Triglycerides	log(mmol/L)	-0.0141833	0.099614	0.886778	-0.775489	0.342156	0.0234224	0.0397895	0.087448	0.649104	415962
	ser	Spherical Equivalent Refraction	-	-1.06433	0.988148	0.281439	3.63575	3.24527	0.262576	0.330352	0.538302	0.539418	130701
	log.fast_ins	Fasting insulin	log(pmol/L)	-0.234009	0.24413	0.33779	0.201187	0.598551	0.736777	0.00335061	0.147292	0.981851	117710
	log.il6	Interleukin-6	log(pg/mL)	-0.200926	0.828048	0.808276	3.88197	2.11669	0.066657	0.422395	0.480848	0.379707	16630
	log10.alt	Alanine transaminase	log(IU/L)	-0.0460832	0.0587483	0.432795	0.0916828	0.184016	0.618321	0.0108197	0.0501237	0.829097	271371
	pgrs_edu	Polygenic Risk Score for Height	m	0.0708595	0.238232	0.766131	-0.118182	0.664809	0.858905	0.104073	0.106879	0.330186	485898
	neb_parous	Number of children (parous)	count	-0.177343	0.313952	0.57216	0.220341	0.824423	0.789264	0.0737295	0.179005	0.680424	480380
	depression	Self-reported mood disorder	TRUE / FALSE	0.356511	0.680935	0.600584	-1.16366	1.8074	0.519687	0.500763	0.31116	0.107541	482340
	sleep_duration	Sleep duration	hours	-0.390376	0.372793	0.295023	0.928701	0.962774	0.33474	0.330106	0.17908	0.065279	483030
	uric	Uric acid	umol/L	33.9127	26.0916	0.193685	-42.4997	80.1772	0.596062	2.10885	19.8183	0.915258	210370
	job_satisfaction	Job satisfaction	index	0.436917	0.471184	0.353783	-3.81636	1.37219	0.00541545	-0.273597	0.218386	0.210273	130164
	log.tnfa	Tumour necrosis factor alpha	log(pg/mL)	0.107682	0.968081	0.911432	1.46921	2.284	0.520052	0.241184	0.62837	0.701108	5335
	pacemaker	Pacemaker	TRUE / FALSE	-0.599081	6.0287	0.920843	4.65585	15.5346	0.7644	-1.07064	2.53026	0.672196	477532
	baldness	Baldness pattern	index	0.544154	0.493298	0.269987	-0.737363	1.39508	0.597122	0.493175	0.255574	0.0536468	220533
	age_voice_broke	Relative age voice broke	index	0.195713	0.158397	0.216613	-0.0837907	0.42553	0.843899	-0.117919	0.0844995	0.162864	204337
	fpg	Fasting plasma glucose	mmol/L	-0.18873	0.127796	0.139726	0.106208	0.45985	0.817344	-0.00879345	0.12032	0.941739	223361
	sodium	Urinary Sodium	mmol/L	4.27832	14.1888	0.763011	-20.7821	37.1411	0.575791	2.58065	6.65003	0.697967	471919
	pgrs_height	Polygenic Risk Score for Educational Ataignment	years	0.00934249	0.0094901	0.324896	0.0246093	0.0257981	0.340124	-0.011978	0.00437092	0.00613695	485898
	alb	Age at last birth	years	-0.0594841	2.95439	0.983936	-2.40432	6.82384	0.724582	0.831051	1.21881	0.49533	177805
	headache	Headaches	TRUE / FALSE	0.644871	0.749857	0.389794	-1.48306	2.07052	0.473823	0.162023	0.341052	0.634738	486612
	cancer_diagnosis	Cancer diagnosis	TRUE / FALSE	0.314043	1.27076	0.804808	-1.71017	3.26231	0.600125	0.972141	0.600714	0.105596	484427
	pr	PR interval	ms	7.03663	9.10728	0.439736	-9.92836	27.6348	0.719393	1.33548	7.37865	0.856373	133045
	family_satisfaction	Family satisfaction	index	-0.023575	0.445398	0.957788	-0.898233	1.23176	0.465863	-0.164523	0.206377	0.425336	186767
	log10.ggt	Gamma-Glutamyl Transferase	log(IU/L)	0.0674164	0.0869584	0.438179	-0.270816	0.24646	0.271845	0.0123732	0.0706591	0.860992	269584
	fev1perfvc	FEV1 / FVC	-	-0.0207513	0.0247966	0.40267	0.060271	0.0589719	0.306768	0.0406731	0.0143679	0.0046428	480604
	handedness	Left-handed	index	-0.0870061	0.180077	0.628982	0.934185	0.501287	0.0623815	0.0535553	0.0830043	0.518791	485841
	broken_bones	Broken bones	TRUE / FALSE	0.246831	1.12024	0.825609	-2.222	2.93581	0.449133	-0.00866429	0.522001	0.986757	483487
