# Supplementary material for: Associations of autozygosity with a broad range of human phenotypes
Source: Nat Commun. 2019 Oct 31;10:4957. doi: 10.1038/s41467-019-12283-6 (PMC6823371; doi:10.1038/s41467-019-12283-6)
Supplement: Supplementary file 16 — Data 15 [file 41467_2019_12283_MOESM16_ESM.xlsx]

## Sheet: Table 15 - Adopted cohort Betas
	Trait	Trait full name	Units	beta	se	P	N
	height	Height	m	-0.167818	0.0541634	0.00195354	7127
	parous_glm	Ever had children	TRUE / FALSE	-3.40747	2.31364	0.140813	6067
	weight	Weight	kg	-25.0889	14.271	0.0787844	7009
	edu	Education attained	years	-4.21656	4.747	0.374431	7152
	grip_strength	Grip strength	kg	-6.53242	6.88787	0.342961	7094
	alcohol_units	Alcohol units per week	units per weeks	-6.32782	4.29484	0.1407	7140
	fev1	FEV1	Litres	-1.45136	0.678005	0.0323539	4798
	afb_men	Age at first birth (men)	years
	walking_pace	Walking pace	index	-1.88162	0.594488	0.00155679	7065
	g	Cognitive g	z-score	-3.34959	1.59702	0.0360311	3466
	age_at_first_sex	Age at first sex	years	2.80743	5.53009	0.611707	6278
	facial_ageing	Facial ageing	index	0.441763	0.487078	0.364458	6568
	ever_smoked_glm	Ever smoked	TRUE / FALSE	-3.58476	2.77554	0.196511	6182
	number_sexual_partners	Number of sexual partners	count	-40.2104	15.5859	0.0099074	5626
	whr	Waist-Hip ratio	-	-0.000157448	0.0550335	0.997717	7134
	hb	Haemoglobin	g/L	-24.8662	9.9123	0.012143	6950
	log.lymphoc	Lymphocytes (%)	log(%)	-0.436161	0.259365	0.0926823	6934
	overall_health	Self-reported overall health	index	-0.160441	0.710416	0.821331	7106
	neb	Number of children	count	-2.00227	1.40801	0.155063	6067
	tot_chol	Total cholesterol	mmol/L
	neb_men	Number of children (men)	count	-0.603005	2.29089	0.792401	2830
	hearing_acuity	Hearing acuity	-	-9.19928	2.56407	0.000339748	2576
	match_time	Reaction time	ms	70.7719	113.65	0.533489	7047
	parous_married_glm	Ever had children (married)	TRUE / FALSE	1.57396	4.99679	0.752766	4108
	motorway_speeding	Driving speeding	index	-2.0183	0.783461	0.0100137	6310
	afb	Age at first birth	years	-6.06064	10.8006	0.574754	2442
	visual_acuity	Visual acuity	negative log(MAR)	-0.345119	0.303398	0.255473	1833
	parous_unmarried_glm	Ever had children (unmarried)	TRUE / FALSE	-6.44103	3.67436	0.0796075	1958
	hr	Heart rate	bpm	2.26706	10.6663	0.83169	6808
	risk_glm	Self-reported risk taker	TRUE / FALSE	-2.59742	2.37457	0.274021	7151
	vigorous_activity	Frequency of vigorous activity	index	-2.27923	1.95265	0.24315	6697
	ldl	LDL cholesterol	mmol/L
	infertility_self_declared_glm	Self-reported infertility	TRUE / FALSE	1020.57	75241.2	0.989178	7151
	birth_weight	Birth weight	kg	0.716299	1.30651	0.583582	1909
	diabetes_diagnosis_glm	Diabetes diagnosis	TRUE / FALSE	-5.26042	5.90928	0.373361	7107
	monoc	Monocytes (%)	%	-1.51029	2.15629	0.483694	6927
	moderate_activity	Frequency of moderate activity	index	-1.58888	2.50457	0.525848	6704
	neb_women	Number of children (women)	count	-2.96052	1.93757	0.126621	3238
	miscarriage_glm	Ever had miscarriage	TRUE / FALSE	-7.28044	4.51869	0.10714	3691
	fat_pc	Fat percentage	%	-5.94376	5.98732	0.320879	7003
	log.wbc	White blood cell count	log(10^9/L)	-0.0745942	0.242609	0.758497	6950
	age_menarche	Age at menarche	years	-3.26517	2.24568	0.146041	3582
	backpain_glm	Backpain	TRUE / FALSE	1.54647	2.00307	0.440084	7151
	hdl	HDL cholesterol	mmol/L
	memory	Memory	count	-13.3506	3.62939	0.000250995	771
	dead_glm	Dead	TRUE / FALSE	3.89963	3.78013	0.302253	7151
	body_pain_glm	Whole body pain	TRUE / FALSE	-16.8834	19.8051	0.393948	7151
	log.hscrp	Hs-CRP	log(nmol/L)
	moody_glm	Moodiness	TRUE / FALSE	-1.20118	1.99454	0.547019	6932
	health_satisfaction	Health satisfaction	index	1.37364	1.421	0.333794	2758
	irritabilty_glm	Self-reported irritability	TRUE / FALSE	0.00903484	2.17792	0.99669	6800
	happiness	Self-reported happiness	index	-0.826445	1.11826	0.459941	2760
	financial_satisfaction	Financial satisfaction	index	1.78634	1.53444	0.244459	2742
	bp_dia	Diastolic blood pressure	mmHg	-10.0867	9.26466	0.276315	6808
	qt	QT interval	ms
	ever_married_glm	Ever married	TRUE / FALSE	-1.18529	2.03888	0.561011	7151
	log.fibrinogen	Fibrinogen	log(g/L)
	afb_women	Age at first birth (women)	years	-6.06064	10.8006	0.574754	2442
	bmi	Body mass index	kg / m2	-2.93872	4.77825	0.538561	7004
	log.egfr	eGFR	log(mL/min/1.73 m)
	ankle_width	Mean ankle width	mm	3.25634	6.04635	0.590235	2615
	hba1c	Haemoglobin A1c	% of hb (DCCT)^2
	log.mpv	Mean platelet volume	log(fL)	0.00437781	0.110114	0.968288	6950
	heelbone_density	Heelbone density	Z-score	-0.154504	1.82567	0.932563	2615
	bp_sys	Systolic blood pressure	mmHg	0.543861	16.2319	0.973272	6808
	age_facial_hair	Relative age of facial hair	index	1.15945	0.634708	0.0678303	3198
	potassium	Urinary Potassium	mmol/L	-26.1829	34.8163	0.452059	6914
	qrs	QRS duration	ms
	age_menopause	Age at menopause	years	-22.7135	10.6354	0.0328335	1928
	plt	Platelet count	10^9/L	3.09426	56.6561	0.956447	6950
	any_pain_glm	Any reported pain	TRUE / FALSE	5.32866	2.76101	0.0536112	7151
	neuroticism	Neuroticism	index	-1.3103	3.35586	0.696217	5660
	log.triglyc	Triglycerides	log(mmol/L)
	any_same_sex_glm	Any same-sex partners	TRUE / FALSE	3.86897	3.24651	0.233367	6391
	ser	Spherical Equivalent Refraction	-	1.2753	4.3323	0.768513	1636
	log.fast_ins	Fasting insulin	log(pmol/L)
	log.il6	Interleukin-6	log(pg/mL)
	log10.alt	Alanine transaminase	log(IU/L)
	pgrs_edu	Polygenic Risk Score for Height	m	1.47736	0.740387	0.0460382	7143
	neb_parous	Number of children (parous)	count	-1.15294	1.46192	0.430359	4854
	headache_glm	Headaches	TRUE / FALSE	1.00392	2.20451	0.648826	7151
	sleep_duration	Sleep duration	hours	1.28195	1.14246	0.261862	7076
	uric	Uric acid	umol/L
	job_satisfaction	Job satisfaction	index	-0.705388	1.34279	0.599426	1902
	pacemaker_glm	Pacemaker	TRUE / FALSE	2.67747	18.0043	0.881781	7144
	log.tnfa	Tumour necrosis factor alpha	log(pg/mL)
	baldness	Baldness pattern	index	3.00184	1.39517	0.0315007	3348
	age_voice_broke	Relative age voice broke	index	0.432573	0.545039	0.42746	3012
	cancer_diagnosis_glm	Cancer diagnosis	TRUE / FALSE	-35.9583	20.1936	0.074965	7107
	fpg	Fasting plasma glucose	mmol/L
	sodium	Urinary Sodium	mmol/L	-19.7177	44.5907	0.658363	6921
	pgrs_height	Polygenic Risk Score for Educational Ataignment	years	0.0327075	0.0282697	0.24732	7143
	depression_glm	Self-reported mood disorder	TRUE / FALSE	-4.5213	2.36895	0.0563177	7087
	alb	Age at last birth	years	-3.49829	12.0838	0.772221	2434
	broken_bones_glm	Broken bones	TRUE / FALSE	3.52962	2.37316	0.136933	7084
	pr	PR interval	ms
	family_satisfaction	Family satisfaction	index	1.65649	1.4328	0.247734	2690
	log10.ggt	Gamma-Glutamyl Transferase	log(IU/L)
	fev1perfvc	FEV1 / FVC	-	0.0275631	0.0827925	0.739211	4798
	handedness	Left-handed	index	-0.443253	0.573997	0.440008	7150
