# Supplementary material for: Associations of autozygosity with a broad range of human phenotypes
Source: Nat Commun. 2019 Oct 31;10:4957. doi: 10.1038/s41467-019-12283-6 (PMC6823371; doi:10.1038/s41467-019-12283-6)
Supplement: Supplementary file 17 — Data 16 [file 41467_2019_12283_MOESM17_ESM.xlsx]

## Sheet: Table 16 - Sib Betas
	Trait	Trait full name	Units	Beta within fullsibs	Standard error within fullsibs	p-value within fullsibs	Number of fullsibs
	height	Height	m	-0.103847	0.0356419	0.00357254	118733
	parous	Ever had children	TRUE / FALSE	-11.8888	3.12321	0.000140891	100350
	weight	Weight	kg	4.5208	9.52325	0.634992	117641
	edu	Education attained	years	-3.1153	3.09232	0.313728	84314
	grip_strength	Grip strength	kg	-23.8955	16.0145	0.135668	41151
	alcohol_units	Alcohol units per week	units per weeks	-12.8791	7.99021	0.106992	53745
	fev1	FEV1	Litres	-2.17109	1.14016	0.0568854	35094
	afb_men	Age at first birth (men)	years	15.8335	7.35233	0.031277	25392
	walking_pace	Walking pace	index	-2.29897	1.4274	0.107268	41113
	g	Cognitive g	z-score	-4.44376	2.37827	0.0616944	26569
	age_at_first_sex	Age at first sex	years	20.3304	14.6085	0.164017	33238
	facial_ageing	Facial ageing	index	-2.1401	1.27074	0.0921546	35560
	ever_smoked	Ever smoked	TRUE / FALSE	0.188617	1.91072	0.921364	87935
	number_sexual_partners	Number of sexual partners	count	-45.9412	28.7787	0.110408	29706
	whr	Waist-Hip ratio	-	0.165826	0.0654988	0.0113498	69633
	hb	Haemoglobin	g/L	-0.789456	8.8682	0.929065	132714
	log.lymphoc	Lymphocytes (%)	log(%)	-0.303927	0.28367	0.283984	125579
	overall_health	Self-reported overall health	index	-5.25951	1.67223	0.00165965	41276
	neb	Number of children	count	-3.28044	1.31629	0.0126956	100350
	tot_chol	Total cholesterol	mmol/L	-0.298578	0.752761	0.691631	84115
	neb_men	Number of children (men)	count	-3.72785	2.1846	0.0879293	29123
	hearing_acuity	Hearing acuity	-	-16.5373	7.87224	0.0356658	9099
	match_time	Reaction time	ms	95.6268	267.393	0.720623	41031
	motorway_speeding	Driving speeding	index	0.111599	1.97335	0.954901	34399
	parous_married	Ever had children (married)	TRUE / FALSE	-8.90816	8.85954	0.314662	20983
	afb	Age at first birth	years	3.60831	3.92667	0.358136	92295
	visual_acuity	Visual acuity	negative log(MAR)	1.05794	0.967673	0.27427	5743
	parous_unmarried	Ever had children (unmarried)	TRUE / FALSE	4.25014	13.3813	0.750775	4017
	hr	Heart rate	bpm	6.62638	12.4146	0.59351	72510
	risk	Self-reported risk taker	TRUE / FALSE	0.319585	5.29642	0.951885	41564
	vigorous_activity	Frequency of vigorous activity	index	-9.16283	4.94697	0.0639953	37911
	infertility_self_declared	Self-reported infertility	TRUE / FALSE	-80.9471	66.5146	0.223611	41611
	ldl	LDL cholesterol	mmol/L	-0.75701	0.72498	0.296402	62938
	birth_weight	Birth weight	kg	0.862064	1.16739	0.46024	17104
	monoc	Monocytes (%)	%	2.79469	1.49357	0.0613245	126174
	moderate_activity	Frequency of moderate activity	index	7.0604	5.8037	0.223782	37953
	neb_women	Number of children (women)	count	1.24953	1.90588	0.512072	38971
	miscarriage	Ever had miscarriage	TRUE / FALSE	7.52063	8.77364	0.391343	14831
	fat_pc	Fat percentage	%	37.5197	13.572	0.00570102	40399
	log.wbc	White blood cell count	log(10^9/L)	-0.0777168	0.20531	0.705033	132838
	age_menarche	Age at menarche	years	4.0232	2.56996	0.117473	21988
	backpain	Backpain	TRUE / FALSE	15.7802	5.48166	0.00399286	41611
	diabetes_diagnosis	Diabetes diagnosis	TRUE / FALSE	47.1311	10.1294	3.27274e-06	41372
	hdl	HDL cholesterol	mmol/L	-0.24834	0.227518	0.275046	79106
	memory	Memory	count	-28.8591	13.462	0.0320533	2163
	dead	Dead	TRUE / FALSE	8.31172	14.6061	0.569318	41611
	log.hscrp	Hs-CRP	log(nmol/L)	2.02332	1.21525	0.0959253	59304
	moody	Moodiness	TRUE / FALSE	4.02879	4.93274	0.414075	39689
	health_satisfaction	Health satisfaction	index	-8.01669	4.04391	0.0474331	10257
	irritabilty	Self-reported irritability	TRUE / FALSE	-6.88578	5.50789	0.211239	38230
	happiness	Self-reported happiness	index	1.52425	3.26301	0.640408	10215
	financial_satisfaction	Financial satisfaction	index	-1.41757	4.39367	0.746969	10200
	bp_dia	Diastolic blood pressure	mmHg	19.8523	7.18137	0.00570237	105146
	qt	QT interval	ms	19.7379	51.7404	0.702847	30541
	log.fibrinogen	Fibrinogen	log(g/L)	-1.28276	1.12352	0.253567	2402
	afb_women	Age at first birth (women)	years	-6.24405	4.83538	0.196591	43978
	bmi	Body mass index	kg / m2	5.90803	3.23419	0.0677384	117588
	log.egfr	eGFR	log(mL/min/1.73 m)	0.178076	0.124005	0.150991	90083
	ankle_width	Mean ankle width	mm	8.41249	16.9498	0.61967	9433
	body_pain	Whole body pain	TRUE / FALSE	35.6133	18.2015	0.0503927	41611
	hba1c	Haemoglobin A1c	% of hb (DCCT)^2	-1.15899	0.733287	0.113984	10334
	log.mpv	Mean platelet volume	log(fL)	-0.210479	0.241461	0.383377	39721
	heelbone_density	Heelbone density	Z-score	0.579927	5.09292	0.909341	9433
	any_same_sex	Any same-sex partners	TRUE / FALSE	-3.95524	13.9531	0.776819	34273
	bp_sys	Systolic blood pressure	mmHg	23.9579	11.123	0.031248	105150
	ever_married	Ever married	TRUE / FALSE	-5.04914	5.02708	0.315192	43824
	age_facial_hair	Relative age of facial hair	index	0.000388497	2.15617	0.999856	8031
	potassium	Urinary Potassium	mmol/L	-196.686	82.3147	0.0168742	39424
	qrs	QRS duration	ms	-21.0728	13.855	0.128271	28574
	age_menopause	Age at menopause	years	-8.5119	7.85222	0.278359	13685
	plt	Platelet count	10^9/L	46.2604	42.9347	0.281275	132580
	any_pain	Any reported pain	TRUE / FALSE	15.3245	5.01983	0.00226722	41611
	neuroticism	Neuroticism	index	-6.67109	9.45367	0.480399	27775
	log.triglyc	Triglycerides	log(mmol/L)	0.183516	0.336539	0.585544	64916
	ser	Spherical Equivalent Refraction	-	10.9506	9.24591	0.236266	5441
	log.fast_ins	Fasting insulin	log(pmol/L)	2.75147	3.0049	0.359845	1728
	log.il6	Interleukin-6	log(pg/mL)	-39.0935	373.776	0.916701	6
	log10.alt	Alanine transaminase	log(IU/L)	0.386469	0.195429	0.0479808	61324
	pgrs_edu	Polygenic Risk Score for Height	m	-1.26358	1.41063	0.370381	41611
	neb_parous	Number of children (parous)	count	-1.40919	1.25178	0.26027	82604
	depression	Self-reported mood disorder	TRUE / FALSE	8.23669	5.09765	0.106141	40963
	sleep_duration	Sleep duration	hours	-1.1723	2.64077	0.657097	41159
	uric	Uric acid	umol/L	93.2776	117.384	0.426827	22779
	job_satisfaction	Job satisfaction	index	-6.06637	5.14053	0.237958	5414
	log.tnfa	Tumour necrosis factor alpha	log(pg/mL)
	pacemaker	Pacemaker	TRUE / FALSE	63.3964	40.7923	0.120154	41551
	baldness	Baldness pattern	index	2.76337	4.7795	0.563148	8391
	age_voice_broke	Relative age voice broke	index	1.85369	1.66782	0.266379	7387
	fpg	Fasting plasma glucose	mmol/L	-0.306368	0.440531	0.486773	22985
	sodium	Urinary Sodium	mmol/L	-287.08	102.208	0.00497314	39429
	pgrs_height	Polygenic Risk Score for Educational Ataignment	years	0.0432615	0.0529153	0.413608	41611
	alb	Age at last birth	years	12.3122	29.6845	0.67831	7609
	headache	Headaches	TRUE / FALSE	-5.06573	5.98078	0.396995	41611
	cancer_diagnosis	Cancer diagnosis	TRUE / FALSE	3.25079	9.207	0.72403	41350
	pr	PR interval	ms	-79.9934	32.7966	0.0147249	30428
	family_satisfaction	Family satisfaction	index	-1.37915	3.93519	0.725988	10242
	log10.ggt	Gamma-Glutamyl Transferase	log(IU/L)	0.793695	0.293323	0.00681244	55911
	fev1perfvc	FEV1 / FVC	-	-0.530625	0.160864	0.000971684	35091
	handedness	Left-handed	index	4.05074	1.46882	0.00581878	41533
	broken_bones	Broken bones	TRUE / FALSE	0.442493	8.43898	0.958183	41202
