# Supplementary material for: Associations of autozygosity with a broad range of human phenotypes
Source: Nat Commun. 2019 Oct 31;10:4957. doi: 10.1038/s41467-019-12283-6 (PMC6823371; doi:10.1038/s41467-019-12283-6)
Supplement: Supplementary file 18 — Data 17 [file 41467_2019_12283_MOESM18_ESM.xlsx]

## Sheet: Table 17 - Stratified by FROH
	Trait	Trait full name	Units	quantile_10_mean	quantile_10_se	quantile_10_P	quantile_10_N	quantile_9_mean	quantile_9_se	quantile_9_P	quantile_9_N	quantile_8_mean	quantile_8_se	quantile_8_P	quantile_8_N	quantile_7_mean	quantile_7_se	quantile_7_P	quantile_7_N	quantile_6_mean	quantile_6_se	quantile_6_P	quantile_6_N	quantile_5_mean	quantile_5_se	quantile_5_P	quantile_5_N	quantile_4_mean	quantile_4_se	quantile_4_P	quantile_4_N	quantile_3_mean	quantile_3_se	quantile_3_P	quantile_3_N	quantile_2_mean	quantile_2_se	quantile_2_P	quantile_2_N	quantile_1_mean	quantile_1_se	quantile_1_P	quantile_1_N
	height	Height	m	-0.03346	0.00473314	1.5572e-12	147	-0.017413	0.00135618	1.1553e-34	1798	-0.0104731	0.000621838	9.7903e-60	8879	-0.00734909	0.000474864	2.09778e-50	15400	-0.00515302	0.00038155	2.34415e-38	24209	-0.00272139	0.000242753	1.9761e-26	60144	-0.00161532	0.000134781	3.352e-30	192836	-0.000542751	9.77741e-05	2.83933e-08	366013	-0.000358124	9.15344e-05	9.13636e-05	407351	-0.000604952	0.000137518	1.08708e-05	180449
	parous	Ever had children	TRUE / FALSE	-2.0745	0.338291	8.66176e-10	72	-0.776646	0.181116	1.80196e-05	309	-0.6049	0.0859902	1.99929e-12	1380	-0.416003	0.0626555	3.14671e-11	2572	-0.209905	0.0471895	8.66163e-06	4692	-0.127238	0.0301005	2.36718e-05	11890	-0.0657678	0.0150952	1.31938e-05	41375	-0.0283075	0.00724241	9.28418e-05	144158	-0.0238697	0.00540104	9.89502e-06	244301	-0.0194296	0.00773888	0.012051	118746
	weight	Weight	kg	-2.91558	1.02275	0.004362	147	-1.58552	0.271443	5.18667e-09	1786	-0.935748	0.123881	4.24105e-14	8785	-0.717367	0.0951041	4.59632e-14	15265	-0.454153	0.0779925	5.77864e-09	24012	-0.242613	0.0498052	1.10896e-06	59401	-0.156299	0.0269854	6.95661e-09	189380	-0.0184637	0.0212968	0.38596	356071	-0.0553387	0.02123	0.00914395	396473	-0.0608478	0.0325677	0.0617136	176228
	edu	Education attained	years	-2.1561	0.485349	8.89727e-06	74	-0.429556	0.166203	0.00975128	540	-0.29398	0.0646947	5.5168e-06	2721	-0.314703	0.0484335	8.16018e-11	4740	-0.234608	0.0389934	1.78126e-09	7320	-0.190858	0.02667	8.28893e-13	16884	-0.0929009	0.0131716	1.74927e-12	70863	-0.0271129	0.00790557	0.000604496	220038	-0.0125687	0.00707529	0.075663	320279	-0.0128407	0.0107255	0.231226	150020
	grip_strength	Grip strength	kg	-4.16857	0.995658	2.82978e-05	50	-3.54224	0.476586	1.06581e-13	224	-0.867863	0.249682	0.000509198	804	-1.0832	0.194097	2.39538e-08	1325	-0.636634	0.161666	8.21769e-05	1886	-0.307039	0.114147	0.00714843	3734	-0.233071	0.0506348	4.16504e-06	18764	-0.0701887	0.0203173	0.00055104	116037	-0.0519498	0.0145341	0.000351125	226950	-0.0383853	0.020588	0.062258	113743
	alcohol_units	Alcohol units per week	units per weeks	-1.88236	0.554242	0.000683071	55	-1.13998	0.235232	1.2585e-06	236	-0.628161	0.130195	1.40157e-06	849	-0.760748	0.10382	2.34479e-13	1457	-0.338245	0.0888783	0.000141397	2220	-0.269548	0.0634615	2.16242e-05	4560	-0.0915001	0.0292478	0.00175732	23081	-0.0337925	0.012312	0.00605714	126592	-0.0465055	0.00890404	1.76085e-07	235262	-0.0227563	0.012608	0.0710899	116178
	fev1	FEV1	Litres	-0.572115	0.0944315	1.37379e-09	33	-0.32607	0.0591409	3.5188e-08	77	-0.114773	0.0192754	2.61036e-09	740	-0.04499	0.0120432	0.000187193	1919	-0.0531384	0.0101184	1.50755e-07	2781	-0.0152917	0.00702338	0.0294614	5710	-0.00875618	0.00309308	0.00464185	30236	-0.00716354	0.00151362	2.21529e-06	127429	-0.00620473	0.00117378	1.24953e-07	210067	-0.00428335	0.00167513	0.0105573	101009
	afb_men	Age at first birth (men)	years	5.53667	2.31879	0.0169525	5	1.83747	0.781665	0.0187378	44	1.34205	0.247975	6.23097e-08	335	0.969257	0.152828	2.26603e-10	812	0.474239	0.117016	5.06116e-05	1618	0.312607	0.0710421	1.08096e-05	4892	0.130785	0.0388763	0.000767846	16322	0.140672	0.0309034	5.31356e-06	25777	0.0387931	0.036347	0.285837	19090	-0.00600819	0.0705085	0.932093	5284
	walking_pace	Walking pace	index	-0.457145	0.0833833	4.19458e-08	52	-0.137067	0.0407327	0.000765338	215	-0.0760325	0.0213509	0.000369309	781	-0.0707557	0.016669	2.1885e-05	1287	-0.0417415	0.0139756	0.00281969	1831	-0.0264904	0.00988955	0.00739248	3661	-0.0212309	0.00436238	1.13412e-06	18644	-0.00689103	0.0017463	7.94468e-05	115757	-0.00508196	0.0012477	4.63963e-05	226730	-0.00267198	0.00176476	0.130006	113638
	g	Cognitive g	z-score	-0.801299	0.204666	9.03445e-05	24	-0.405043	0.109441	0.000214738	94	-0.162381	0.0463032	0.000453343	463	-0.100758	0.0337466	0.00282912	837	-0.0885427	0.0234609	0.000160616	1635	-0.0800753	0.0152578	1.53634e-07	3946	-0.0378162	0.00704569	7.99296e-08	19732	-0.0127387	0.00345854	0.000230264	81325	-0.00869091	0.00270463	0.00131199	131925	-0.00570761	0.00390366	0.143708	63559
	age_at_first_sex	Age at first sex	years	1.68278	0.82078	0.0403432	39	1.96223	0.434401	6.26927e-06	144	0.920877	0.216015	2.01688e-05	573	0.793887	0.168265	2.38096e-06	935	0.228597	0.138158	0.0980051	1380	0.305179	0.0953039	0.00136398	2843	0.158915	0.0406039	9.08552e-05	15935	0.0845922	0.0160518	1.36453e-07	102633	0.046872	0.0114325	4.13316e-05	201877	0.00518427	0.0161231	0.747799	100967
	facial_ageing	Facial ageing	index	0.317263	0.0708604	7.55957e-06	47	0.10091	0.0357289	0.00473822	199	0.0574527	0.018265	0.00165795	742	0.0521689	0.0142467	0.000250427	1174	0.0454265	0.0116131	9.16668e-05	1727	0.0308211	0.00812967	0.000149929	3443	0.0122504	0.00365138	0.000793613	17296	0.00594194	0.00147606	5.68446e-05	107203	0.00366113	0.00105273	0.000505665	210234	0.00153082	0.00147097	0.298022	105858
	ever_smoked	Ever smoked	TRUE / FALSE	-0.46585	0.27917	0.0951776	63	-0.453695	0.112705	5.68499e-05	486	-0.181029	0.0557519	0.00116612	1884	-0.201906	0.0424573	1.97955e-06	3034	-0.108947	0.0344769	0.00157776	4273	-0.0558982	0.0235404	0.0175698	8778	-0.0311081	0.0118615	0.00872583	33480	-0.0161722	0.00589905	0.00611601	137282	-0.00455554	0.00453205	0.31481	236577	-0.00911937	0.00661247	0.167859	113097
	number_sexual_partners	Number of sexual partners	count	-4.757	1.67598	0.00453488	37	-1.16118	0.810145	0.151771	138	-0.998591	0.416825	0.0165883	540	-1.34394	0.32504	3.55442e-05	879	-0.891409	0.253569	0.000439023	1285	-0.750016	0.178975	2.78191e-05	2685	-0.257437	0.0814328	0.0015704	14786	-0.131392	0.0323042	4.75561e-05	95712	-0.0652512	0.0230722	0.00468201	188625	0.0079652	0.0329548	0.809012	93910
	whr	Waist-Hip ratio	-	0.0206246	0.00690293	0.00280993	68	0.00606471	0.00240518	0.011685	533	0.00516577	0.00105934	1.08047e-06	2725	0.00267639	0.000725514	0.00022518	5904	0.0011073	0.000492513	0.0245587	12277	0.00054275	0.000301473	0.0718091	32110	0.000763898	0.000199296	0.000126602	82458	0.00038555	0.000119929	0.00130524	228976	0.000174209	0.000100108	0.0818215	321120	5.20827e-05	0.000146486	0.722181	149637
	hb	Haemoglobin	g/L	-5.13659	1.20996	2.18342e-05	75	-0.398742	0.543886	0.463477	426	-1.12432	0.240806	3.02697e-06	2142	-0.749933	0.160191	2.84794e-06	4649	-0.299499	0.12697	0.0183334	7591	-0.290687	0.0828355	0.000449451	18235	-0.0725729	0.0398006	0.068241	72977	-0.0265623	0.0221647	0.23076	215741	-0.0501004	0.0182731	0.00611118	304888	-0.0538556	0.0269866	0.0459731	140205
	log.lymphoc	Lymphocytes (%)	log(%)	-0.118032	0.0334531	0.000418255	76	-0.0256973	0.0138086	0.0627497	413	-0.0135671	0.00596211	0.0228728	2117	-0.0118665	0.00377394	0.00166469	4845	-0.0110784	0.00315784	0.000451125	7393	-0.0100007	0.0022787	1.13991e-05	16846	-0.00352284	0.00116735	0.00254616	63736	-0.00207308	0.000635506	0.00110591	195303	-0.00172052	0.00051069	0.000754386	291445	-0.000258173	0.00074159	0.727739	137454
	overall_health	Self-reported overall health	index	-0.168276	0.0985759	0.0878088	53	-0.177094	0.0504811	0.00045126	221	-0.0479486	0.0261098	0.0662956	799	-0.0964866	0.0203736	2.18116e-06	1296	-0.0563542	0.0170196	0.000929165	1854	-0.0253638	0.0120241	0.0349094	3676	-0.0192604	0.00519761	0.000210872	18723	-0.0067169	0.00206807	0.00116259	116083	-0.00386171	0.00147773	0.00896784	227177	-0.000952699	0.00209296	0.64897	113850
	neb	Number of children	count	-0.672525	0.15698	1.8344e-05	73	-0.258547	0.0813127	0.00147445	310	-0.151559	0.0340529	8.55921e-06	1631	-0.0687814	0.022706	0.00245183	3406	-0.0120763	0.0160657	0.452242	6500	0.00825956	0.0101644	0.416448	16505	0.00362724	0.00520956	0.486262	57001	-0.00817788	0.00291347	0.00500184	170400	-0.00823731	0.00233902	0.000428795	262377	-0.00664113	0.00342023	0.0521706	125517
	tot_chol	Total cholesterol	mmol/L	0.0282782	0.123459	0.818831	74	-0.111306	0.0291411	0.000133695	1271	-0.0599496	0.0133114	6.67993e-06	6036	-0.0329391	0.010116	0.0011294	10668	-0.0214541	0.00793558	0.00686065	17105	-0.0130849	0.00492453	0.00788183	43433	-0.0047718	0.0028088	0.0893426	130901	-0.0106007	0.00231389	4.62037e-06	195024	-0.00229938	0.00278178	0.408473	139950	-0.00199224	0.00486431	0.682126	49740
	neb_men	Number of children (men)	count	-0.831636	0.247136	0.000765158	31	-0.365174	0.11833	0.00202834	167	-0.242072	0.0511796	2.24676e-06	782	-0.0917072	0.0347668	0.00834509	1548	-0.031759	0.0249121	0.202365	2827	0.00777835	0.0158176	0.622895	6995	-0.00407924	0.0082645	0.621599	24643	-0.0110713	0.00459682	0.0160194	75835	-0.0110736	0.00364757	0.00239827	118353	-0.00836695	0.00532188	0.115909	56176
	hearing_acuity	Hearing acuity	-	-1.36815	0.368962	0.000208809	20	-0.495052	0.218411	0.0234146	83	-0.235613	0.10482	0.0245901	314	-0.268307	0.082238	0.00110406	512	-0.108689	0.0696483	0.118633	761	-0.12052	0.0484108	0.0127911	1507	-0.0494427	0.0202536	0.0146395	6862	-0.0278058	0.00785704	0.000401691	41857	-0.00515984	0.00558697	0.355722	82436	-0.0125723	0.0078863	0.110893	42520
	match_time	Reaction time	ms	32.9811	15.8086	0.0369543	50	14.1957	9.12196	0.119658	205	14.9076	4.46701	0.000846043	762	3.61771	3.43284	0.29195	1256	5.81648	2.90945	0.0455904	1779	7.22358	2.00314	0.000310792	3599	2.15467	0.81594	0.00827298	18509	0.776219	0.318043	0.0146626	115557	0.897069	0.226834	7.66206e-05	226390	-0.198669	0.323311	0.538896	113411
	motorway_speeding	Driving speeding	index	-0.357281	0.125338	0.00436446	37	-0.205334	0.0539392	0.000140797	173	-0.0483663	0.0283001	0.0874414	658	-0.0460166	0.0222724	0.0388205	1073	-0.0356532	0.0185183	0.0541924	1553	-0.0348873	0.0131404	0.00793166	3158	-0.0193544	0.0058564	0.00095034	16643	-0.0016434	0.0023476	0.483904	105098	-0.00285967	0.00167659	0.0880737	206339	-0.00593261	0.00236685	0.012192	103022
	parous_married	Ever had children (married)	TRUE / FALSE	-1.32371	0.607457	0.029324	24	-0.76222	0.299858	0.011024	136	-0.456227	0.147408	0.00196825	595	-0.310145	0.108105	0.00411871	1098	-0.172023	0.083527	0.0394474	1818	-0.0952992	0.0587948	0.105044	3346	-0.0364616	0.0265993	0.170446	13787	-0.0203711	0.0107778	0.0587448	81403	-0.0148164	0.00771564	0.054819	162194	-0.0238127	0.010965	0.0298776	83066
	afb	Age at first birth	years	-0.453798	0.588984	0.441017	48	0.419155	0.173912	0.0159458	505	0.250578	0.0973734	0.0100714	1655	0.31546	0.0753906	2.85994e-05	2862	0.161033	0.063303	0.0109638	4768	0.129591	0.0405742	0.00140351	12999	0.0508557	0.0209151	0.0150351	47629	0.0554819	0.0131641	2.50188e-05	110156	2.47914e-05	0.0112435	0.998241	139867	-0.00498717	0.0165068	0.762554	61532
	visual_acuity	Visual acuity	negative log(MAR)	-0.11628	0.0400462	0.00368834	18	-0.0406179	0.0196662	0.0388889	75	-0.0289041	0.0104503	0.00567701	266	-0.0197377	0.00808754	0.0146666	450	-0.00398318	0.00677185	0.556401	645	-0.00236942	0.0047636	0.618906	1306	-0.00258708	0.00237616	0.276258	5173	-0.00183356	0.000987031	0.0632184	29631	-0.0015291	0.00070344	0.0297247	58223	-0.00154489	0.000974723	0.112977	30493
	parous_unmarried	Ever had children (unmarried)	TRUE / FALSE	-1.07829	0.442025	0.01471	22	-0.619548	0.331176	0.0613801	42	-0.39839	0.147057	0.00674698	199	-0.112854	0.10611	0.28753	373	0.0121268	0.0912118	0.894231	505	-0.106783	0.0661576	0.106511	946	-0.0663022	0.0294363	0.0242973	4671	-0.031125	0.0119783	0.00936485	27937	-0.0246715	0.00858373	0.00405033	54643	0.000857214	0.0120649	0.943358	28123
	hr	Heart rate	bpm	2.43818	1.36439	0.0739369	69	0.730629	0.495059	0.139986	503	0.820238	0.232035	0.000407823	2243	0.53292	0.168476	0.00156053	4046	0.135516	0.124105	0.274857	7259	-0.0236981	0.0822978	0.773381	17983	-0.0147598	0.048157	0.75923	52784	0.0331064	0.0259075	0.201295	176087	0.0341383	0.0205487	0.0966462	279583	0.028547	0.0295133	0.333415	136018
	risk	Self-reported risk taker	TRUE / FALSE	-0.230242	0.300552	0.443638	53	-0.232807	0.140083	0.0965289	225	-0.13116	0.0749114	0.0799694	809	-0.148172	0.0585425	0.0113731	1327	-0.10771	0.0487577	0.027168	1885	-0.085731	0.0345762	0.0131573	3742	-0.027478	0.0159979	0.0858684	18843	-0.00617646	0.00654245	0.34514	116588	-0.00818296	0.00468173	0.0804902	228214	0.00259014	0.00657861	0.693787	114408
	vigorous_activity	Frequency of vigorous activity	index	-0.505857	0.288719	0.0797608	45	-0.351354	0.146392	0.0163909	184	-0.139904	0.0748038	0.0614445	694	-0.113444	0.0582996	0.0516697	1145	-0.123763	0.0492053	0.0118951	1636	-0.0191715	0.0343886	0.577189	3349	-0.0273197	0.0146057	0.0614181	17661	-0.00484161	0.0057804	0.40226	110668	-0.00392827	0.00412476	0.340912	216986	-0.00661469	0.00584112	0.257452	108688
	infertility_self_declared	Self-reported infertility	TRUE / FALSE	-0.692231	4.21468	0.86954	49	12.646	2.58987	1.0455e-06	132	2.31561	1.20817	0.0552862	568	1.88418	0.915261	0.0395296	1002	-0.0497697	0.785035	0.94945	1355	-0.3816	0.538571	0.478609	2816	0.230205	0.209769	0.272456	17311	0.0862155	0.0808498	0.286258	113987	0.129122	0.0577025	0.0252391	224031	-0.00545511	0.0827223	0.947422	110336
	ldl	LDL cholesterol	mmol/L	0.0836088	0.145276	0.564942	46	-0.106213	0.0361731	0.00332205	688	-0.0516087	0.0171557	0.00262759	3072	-0.0172287	0.0123378	0.16259	6167	-0.00478663	0.00871654	0.582907	11621	-0.00294143	0.00532391	0.580609	30009	-0.00122902	0.00359128	0.732184	67345	-0.00391475	0.00274432	0.153727	115251	-0.00203206	0.00300568	0.498995	98982	-0.00549138	0.00492339	0.264694	40242
	birth_weight	Birth weight	kg	-0.045133	0.088972	0.611964	38	-0.0809749	0.0236946	0.000632128	458	-0.0528102	0.0174573	0.00248548	925	-0.0171457	0.015867	0.279881	1212	-0.0135938	0.0141802	0.337737	1626	-0.00280281	0.00881124	0.750413	4114	-0.00291206	0.00413382	0.481154	20924	0.00256944	0.00215641	0.233443	86409	-0.000704442	0.00168482	0.675865	146073	-0.00346548	0.0023943	0.147788	70848
	monoc	Monocytes (%)	%	-0.142756	0.155619	0.358966	76	-0.013569	0.0674142	0.840481	412	-0.0293553	0.0201229	0.14462	2085	-0.0375157	0.0154667	0.0152841	4563	-0.0181976	0.0104773	0.0824104	6928	-0.0165818	0.00520574	0.0014461	16351	-0.00176464	0.00280904	0.529872	63249	0.000957154	0.00232229	0.680223	194474	-0.00353531	0.00269341	0.189326	290460	-0.0028767	0.00495176	0.561277	136610
	moderate_activity	Frequency of moderate activity	index	-0.280251	0.354853	0.429664	42	-0.322421	0.167767	0.0546268	188	-0.12123	0.0857523	0.157445	718	-0.111037	0.0670859	0.0978957	1169	-0.120842	0.0559935	0.0309162	1676	0.0121123	0.039348	0.758216	3394	-0.0465766	0.0172588	0.00696073	17666	-0.00846959	0.00689311	0.219183	110757	-0.00269888	0.0049214	0.583419	217145	-0.000473664	0.00694898	0.945656	108717
	neb_women	Number of children (women)	count	-0.552312	0.205022	0.00706172	42	-0.166611	0.113444	0.141925	143	-0.0840898	0.0456937	0.0657253	840	-0.0454117	0.029717	0.126477	1842	0.012265	0.0208074	0.555558	3626	0.00513508	0.0132121	0.697523	9346	0.013245	0.00667491	0.0472225	31791	-0.00538726	0.0037597	0.151888	93677	-0.00571537	0.0030471	0.0607004	143322	-0.00434642	0.0044654	0.330376	68675
	miscarriage	Ever had miscarriage	TRUE / FALSE	-0.556172	0.402553	0.167091	27	-0.0446829	0.225615	0.843006	82	-0.0913918	0.106815	0.392215	371	-0.225927	0.0836268	0.00690061	610	-0.0586512	0.0691699	0.396478	886	-0.0736718	0.0469363	0.116506	1923	-0.0308866	0.0209911	0.14118	10059	-0.0171106	0.00853743	0.0450501	62052	-0.00896489	0.00609631	0.141415	121786	0.00783829	0.00853916	0.358659	61603
	fat_pc	Fat percentage	%	-0.334138	0.842641	0.691709	53	1.24671	0.38488	0.0011986	222	0.00904153	0.207222	0.965198	797	-0.0337029	0.164413	0.837581	1297	0.37931	0.137395	0.0057674	1859	0.0907944	0.0987862	0.358043	3682	0.128905	0.0449877	0.00416563	18531	0.0450442	0.0182083	0.0133673	114648	0.0153351	0.013034	0.239378	224324	0.000559527	0.0184078	0.975751	112480
	log.wbc	White blood cell count	log(10^9/L)	0.0694418	0.0294807	0.0184978	76	0.0386114	0.0122644	0.00164248	420	0.0150526	0.00555429	0.00672656	2117	0.00222719	0.00374018	0.551525	4633	0.00148859	0.00295876	0.614886	7577	-0.00317157	0.00194865	0.103615	18335	0.000329596	0.000989778	0.739134	70886	-0.000287973	0.000561438	0.608007	209261	0.00111926	0.000461628	0.0153256	301244	0.000867264	0.000678017	0.200856	140733
	age_menarche	Age at menarche	years	0.0173223	0.213338	0.935286	51	0.0782729	0.0682008	0.2511	487	0.0414955	0.038863	0.285638	1480	-0.00859031	0.0303354	0.77704	2339	0.016361	0.0260867	0.530542	3212	0.0997747	0.0177482	1.89104e-08	6816	0.0205451	0.00831987	0.0135341	31632	0.0095476	0.0046162	0.0386135	108218	-0.0012363	0.00385966	0.748731	161080	0.00264415	0.00569095	0.642201	75950
	backpain	Backpain	TRUE / FALSE	0.179739	0.304614	0.555154	53	0.359524	0.141099	0.0108338	229	0.13144	0.0754157	0.0813564	822	0.0823542	0.0591342	0.16372	1348	0.0390181	0.0496645	0.432082	1909	-0.00718923	0.0355212	0.83961	3771	0.0157443	0.0162426	0.332386	18905	0.00195482	0.00659627	0.766961	116726	-1.05433e-05	0.00471756	0.998217	228383	0.0105719	0.00664535	0.111638	114466
	diabetes_diagnosis	Diabetes diagnosis	TRUE / FALSE	1.15983	0.54141	0.0321745	53	0.220406	0.195273	0.259023	221	0.084337	0.112464	0.453312	788	0.102616	0.0913084	0.26108	1299	0.0983067	0.0766225	0.199492	1852	0.00821475	0.0572364	0.885877	3686	0.0440259	0.030085	0.143362	18752	0.0211492	0.0130074	0.103962	116209	0.0170227	0.00932841	0.0680282	227601	0.0247004	0.0129022	0.0555653	114084
	hdl	HDL cholesterol	mmol/L	-0.0261951	0.0437462	0.549308	67	-0.0115698	0.0103783	0.264931	1047	-0.00878207	0.00456527	0.054396	5216	-0.00660464	0.00343988	0.0548551	9567	-0.00102612	0.00267235	0.700996	16452	-0.00335842	0.0016894	0.0468194	41992	-0.000608863	0.00106133	0.566185	112126	-0.00231018	0.000852112	0.00670557	176433	-0.00288417	0.000977711	0.00317851	132840	-0.000309033	0.00166426	0.85269	48259
	memory	Memory	count	-2.4629	0.633159	0.000100302	4	-0.497093	0.28975	0.0862364	21	-0.0697802	0.142249	0.623746	87	-0.0083469	0.114451	0.941862	137	-0.048612	0.100551	0.628771	187	0.0147465	0.0745919	0.843283	336	0.0131231	0.0305018	0.667021	1838	0.00635568	0.0114468	0.578733	12725	-0.0204309	0.00811829	0.0118477	25253	0.00726367	0.0114958	0.527483	12645
	dead	Dead	TRUE / FALSE	1.41479	0.78573	0.0717656	53	0.0897862	0.449871	0.841807	229	-0.0125696	0.230591	0.956529	819	0.170137	0.177737	0.338444	1345	0.17701	0.14974	0.237162	1902	-0.0274616	0.105473	0.794581	3759	0.0402265	0.0443248	0.364121	18762	0.0311318	0.0174395	0.0742399	116095	0.0270606	0.0124498	0.0297364	227855	-0.0242937	0.0177156	0.170276	114380
	log.hscrp	Hs-CRP	log(nmol/L)	0.269196	0.240773	0.263545	25	0.054054	0.0943848	0.566849	169	0.140371	0.0364272	0.000116458	1034	-0.00930064	0.0240306	0.698732	2317	-0.0178248	0.0136117	0.190359	6918	-0.0146895	0.00760952	0.0535556	22060	0.00156669	0.00516586	0.761678	48382	0.00903332	0.00394173	0.0219221	82544	0.00220561	0.00420269	0.599716	72959	0.00406762	0.00710746	0.567117	25977
	moody	Moodiness	TRUE / FALSE	0.582173	0.270271	0.0312374	53	0.185114	0.137111	0.176983	205	-0.0576638	0.072444	0.426045	737	0.0271295	0.0557589	0.626577	1244	-0.0109434	0.0466855	0.814669	1773	0.00986261	0.033158	0.766128	3520	0.0493083	0.0146084	0.000737274	18248	0.00276272	0.00585931	0.637277	113643	0.0030989	0.00418475	0.458983	222766	0.00699061	0.0059128	0.237093	111511
	health_satisfaction	Health satisfaction	index	0.0493458	0.175255	0.778277	25	-0.194983	0.093487	0.0370084	104	-0.0119259	0.0478472	0.803168	373	-0.0189674	0.0374428	0.612456	605	-0.0907092	0.0312087	0.00365459	876	0.00668967	0.0219912	0.760977	1713	-0.0147356	0.0101126	0.145076	7407	-0.00770773	0.00405436	0.0572894	44390	-0.00369169	0.00289316	0.201953	87194	0.00520661	0.00405709	0.199374	45063
	irritabilty	Self-reported irritability	TRUE / FALSE	-0.0752831	0.309795	0.807998	49	-0.160236	0.154803	0.300623	202	-0.127125	0.0814233	0.118456	726	0.00444135	0.0637084	0.944422	1188	-0.113679	0.0530629	0.0321653	1720	-0.00543359	0.0374373	0.884602	3434	-0.00665619	0.0163826	0.684526	17828	-0.00428164	0.00655278	0.513493	111291	-0.00849084	0.00467846	0.0695424	218384	0.000304405	0.00661687	0.963307	109481
	happiness	Self-reported happiness	index	-0.103443	0.137431	0.451634	26	-0.140203	0.0707686	0.0475755	106	-0.00355688	0.0373832	0.924199	369	0.000140655	0.0293359	0.996174	600	0.0224113	0.024332	0.357019	874	0.0216728	0.0172343	0.208558	1707	-0.0151101	0.00808137	0.0615194	7410	-0.00787005	0.00326954	0.0160807	44378	-0.00200564	0.00233254	0.38987	87210	0.000203065	0.00326241	0.950369	45020
	financial_satisfaction	Financial satisfaction	index	-0.0205031	0.182791	0.910691	26	-0.182522	0.0978683	0.0621844	107	-0.000113233	0.051802	0.998256	362	-0.0434181	0.0402101	0.28024	593	-0.00362919	0.0334012	0.913477	860	0.0249541	0.0235899	0.290134	1680	-0.0157713	0.0108297	0.145309	7357	-0.0110777	0.0043317	0.0105472	44284	-0.0018507	0.00308982	0.549194	87000	-8.09056e-05	0.00433624	0.985114	44961
	bp_dia	Diastolic blood pressure	mmHg	-1.92401	0.836376	0.021425	125	0.0761073	0.24795	0.758884	1508	-0.0454623	0.119696	0.704083	7211	-0.070814	0.0902012	0.432414	12565	-0.196075	0.0741078	0.00814953	18618	-0.0301896	0.0480248	0.529594	44967	-0.018368	0.025799	0.476485	154264	-0.0133659	0.0175636	0.446658	309761	-0.0296265	0.0160595	0.065067	360339	-0.0211399	0.0242643	0.383626	162100
	qt	QT interval	ms	-0.478048	6.265	0.939177	13	2.2623	2.19736	0.303221	92	1.69699	0.825096	0.039713	602	-0.497548	0.540913	0.357662	1354	0.129034	0.39561	0.7443	2504	-0.164766	0.251536	0.512443	6474	0.318453	0.130034	0.0143254	23963	0.0697312	0.094432	0.460255	45366	0.011377	0.107686	0.91586	36309	-0.00483772	0.17623	0.9781	14361
	log.fibrinogen	Fibrinogen	log(g/L)	0.0329229	0.114683	0.774052	5	0.0193438	0.0615491	0.753307	19	0.0233289	0.0151193	0.122835	228	0.0177599	0.00915964	0.0525093	612	-0.00555084	0.00551421	0.314106	1599	0.00055	0.00323786	0.865116	4664	-0.00183711	0.0017315	0.288693	15641	0.00245627	0.00119904	0.0405079	32382	0.00127925	0.00128079	0.317892	30552	0.000785375	0.00188741	0.677327	14176
	afb_women	Age at first birth (women)	years	-0.898761	0.606901	0.138632	43	0.345301	0.178062	0.0524745	461	0.0334207	0.105384	0.751143	1312	0.0758103	0.085532	0.375435	2039	0.021596	0.0745066	0.771928	3105	0.0490091	0.0492516	0.3197	7954	0.0112576	0.0247661	0.649429	30761	0.0368861	0.0145355	0.0111595	83535	-0.00438004	0.0118194	0.710949	120123	-0.00346099	0.0170127	0.838794	55650
	bmi	Body mass index	kg / m2	-0.243755	0.358667	0.49675	146	-0.0780872	0.0961468	0.416696	1777	-0.0517044	0.0433772	0.233273	8775	-0.0810163	0.0330319	0.01418	15260	-0.0171522	0.0264518	0.516705	24182	-0.0120865	0.0165568	0.465391	60285	-0.00885961	0.00907063	0.3287	194161	0.00969164	0.00704494	0.168918	364932	-0.00644756	0.00708334	0.362695	397492	0.000584887	0.011113	0.958026	172788
	log.egfr	eGFR	log(mL/min/1.73 m)	0.0151468	0.0321428	0.637474	34	0.00755006	0.00775978	0.330566	405	0.00122514	0.00317691	0.699765	3036	-0.00112287	0.00228749	0.623515	6053	0.00443449	0.00182519	0.0151153	9818	0.00275063	0.00120171	0.0220837	23518	0.000838656	0.000744387	0.259895	65598	-0.000253908	0.000551902	0.645474	119843	-0.000337248	0.000593758	0.570042	106326	0.0004144	0.000959868	0.66594	44608
	ankle_width	Mean ankle width	mm	-0.991182	0.760896	0.192694	26	-0.0838032	0.38412	0.827297	104	-0.158481	0.203569	0.436267	365	-0.208787	0.158506	0.187765	607	0.0112211	0.133517	0.933023	863	-0.0773062	0.0954134	0.417811	1686	0.0226302	0.0457222	0.620635	7106	-0.0205009	0.0185845	0.269976	42483	-0.00462428	0.0132788	0.727656	83405	-0.00659576	0.0185681	0.722425	43049
	body_pain	Whole body pain	TRUE / FALSE	0.410919	0.939059	0.661687	53	0.234662	0.308539	0.446921	229	0.0996498	0.177522	0.574568	819	0.069483	0.14649	0.635273	1345	0.335131	0.125907	0.00777398	1902	-0.147648	0.0954262	0.121804	3759	-0.00953482	0.0512025	0.852274	18762	0.0264909	0.0223896	0.236739	116095	0.0443414	0.0160509	0.00573509	227855	-0.0174179	0.0220336	0.429227	114380
	hba1c	Haemoglobin A1c	% of hb (DCCT)^2	0.107643	0.114373	0.346626	10	0.0168683	0.046793	0.718482	69	0.0126794	0.0142269	0.372808	535	0.0112735	0.00995477	0.257435	1085	0.000621935	0.00542923	0.908799	3463	-0.00247868	0.00302745	0.412938	11081	-0.00204582	0.00182563	0.262452	28584	0.00129958	0.00132198	0.32558	52766	-0.000406007	0.00155576	0.794115	40148	6.57069e-05	0.00300825	0.982574	12679
	log.mpv	Mean platelet volume	log(fL)	0.0133847	0.0156244	0.391634	52	-0.010611	0.0069016	0.124179	279	0.00289794	0.00308908	0.34818	1333	0.0032201	0.00204674	0.115655	2728	-0.000879765	0.00161215	0.585265	4325	0.000182685	0.0011597	0.874829	8489	0.000979704	0.000609715	0.108093	30447	0.000435655	0.000296635	0.141926	136033	0.000494451	0.000224032	0.02731	244991	-8.98975e-05	0.000318367	0.777659	123487
	heelbone_density	Heelbone density	Z-score	-0.25925	0.22587	0.251058	26	0.0551419	0.124261	0.657217	104	-0.0449379	0.0643105	0.484699	365	-0.0879272	0.0496876	0.0767938	607	-0.0581673	0.0418487	0.164546	863	-0.00538668	0.0294404	0.854822	1686	-0.0128546	0.0136201	0.345273	7106	0.00614888	0.00544891	0.259126	42483	-0.00237287	0.00389236	0.542112	83405	-0.00599812	0.00548829	0.27444	43049
	any_same_sex	Any same-sex partners	TRUE / FALSE	-0.366872	0.785483	0.640453	40	-0.174245	0.390852	0.655736	150	-0.304576	0.200716	0.129153	594	-0.122578	0.157651	0.436847	967	-0.0457774	0.127359	0.71927	1427	-0.143279	0.0868746	0.0990943	2970	0.0616668	0.0400904	0.124001	16348	-0.0025289	0.0165364	0.878454	104599	-0.0197364	0.0118295	0.0952343	205834	0.00708246	0.0165161	0.668053	103081
	bp_sys	Systolic blood pressure	mmHg	-2.56806	1.3421	0.0556895	125	0.437086	0.381178	0.251517	1509	0.0658864	0.189213	0.727681	7218	0.201085	0.145064	0.16569	12571	0.0992444	0.121349	0.413448	18717	0.185237	0.0789727	0.0189972	45533	-0.00543634	0.0415912	0.896006	156341	-0.0300815	0.0289175	0.298223	313033	-0.0271056	0.0271686	0.318434	362080	-0.00432955	0.0416307	0.91717	162319
	ever_married	Ever married	TRUE / FALSE	-0.384102	0.291599	0.187763	55	0.141662	0.137395	0.302515	248	-0.0846834	0.0723446	0.241777	976	-0.13454	0.0540657	0.01283	1781	0.0357335	0.0432669	0.408868	2785	0.0558226	0.0310928	0.0725975	5176	0.00450534	0.0151245	0.765792	21098	-0.00492673	0.0062972	0.433998	122806	-0.00969391	0.00451633	0.03184	243900	-0.00835552	0.00632761	0.186673	126243
	age_facial_hair	Relative age of facial hair	index	0.122457	0.095257	0.198603	21	0.0220058	0.0385144	0.567753	114	0.0115831	0.0218065	0.595297	371	0.0142614	0.0175888	0.417468	580	-0.00515247	0.0146513	0.725084	831	-0.0107508	0.0108332	0.321003	1550	0.00017067	0.00481027	0.971697	8107	0.000272951	0.00191258	0.886517	51599	-5.59058e-05	0.0013687	0.967419	100813	0.00236258	0.00194753	0.225086	49872
	potassium	Urinary Potassium	mmol/L	-11.436	4.67513	0.0144399	50	1.07354	2.12134	0.61281	218	0.0708569	1.12539	0.949797	793	-0.364282	0.88735	0.681419	1292	1.3796	0.747657	0.0650044	1818	0.659642	0.532851	0.215735	3635	-0.38127	0.242693	0.116183	18277	-0.19978	0.0983323	0.0421857	113206	-0.0789795	0.0703231	0.261397	221703	0.0252453	0.0991116	0.798943	110951
	qrs	QRS duration	ms	-1.97045	2.62465	0.452803	12	-0.686577	0.997129	0.491104	86	0.0756251	0.393897	0.847748	541	0.387962	0.256882	0.130973	1227	0.326047	0.184052	0.0764788	2293	0.0568514	0.115128	0.621439	6088	0.051058	0.0602142	0.396472	22913	0.0361796	0.0435544	0.406156	43749	-0.00256562	0.0487431	0.958022	34967	0.0813874	0.0779428	0.296396	13628
	age_menopause	Age at menopause	years	0.154836	0.975698	0.873911	16	-0.748055	0.451418	0.0974951	72	-0.0131426	0.182313	0.942532	437	-0.0351024	0.107406	0.743805	1016	-0.0295944	0.0836417	0.723472	1892	-0.0544114	0.0532318	0.306706	4759	0.00841638	0.0277313	0.761511	18026	0.00420543	0.0152933	0.783327	58710	0.00187288	0.0122194	0.878184	91721	-0.0225429	0.017806	0.205503	43643
	plt	Platelet count	10^9/L	-7.58312	6.65673	0.254634	76	4.28767	2.85984	0.133804	418	-1.7974	1.24818	0.149862	2205	-1.71355	0.827872	0.0384686	4928	-0.516787	0.661562	0.434708	7748	0.0729008	0.431651	0.865885	18257	-0.150881	0.218412	0.489687	70313	-0.134299	0.125962	0.286337	208589	-0.120188	0.104729	0.251131	300960	-0.149475	0.154156	0.332227	140613
	any_pain	Any reported pain	TRUE / FALSE	0.508904	0.282721	0.0718574	53	-0.0234791	0.141845	0.86853	229	0.0172363	0.0738976	0.815571	822	-0.0183183	0.0574697	0.749919	1348	0.0244209	0.0482986	0.613121	1909	-0.0282017	0.0341411	0.408785	3771	0.0137933	0.0149425	0.355961	18905	-0.00294184	0.0059717	0.622273	116726	0.00393819	0.00426814	0.356166	228383	0.000615252	0.00604251	0.918899	114466
	neuroticism	Neuroticism	index	0.459683	0.490731	0.348897	43	0.166445	0.275693	0.546022	140	-0.180635	0.140816	0.199572	528	0.0833584	0.108059	0.440462	894	-0.00905758	0.0900823	0.919909	1297	0.0397817	0.0632008	0.529055	2625	0.0624112	0.0264553	0.0183182	14636	0.00671553	0.0104283	0.519596	93453	-0.00202055	0.00742949	0.78565	183915	0.00891416	0.0105096	0.396333	91932
	log.triglyc	Triglycerides	log(mmol/L)	0.0682307	0.0534764	0.20199	54	0.0141428	0.0144407	0.327397	702	0.00157039	0.00785456	0.841532	3106	-0.00394427	0.00591501	0.504885	6297	-0.00901809	0.00425634	0.034112	12884	-0.0114816	0.00260108	1.01391e-05	34591	-0.00503678	0.00175143	0.00402985	75490	-0.00224434	0.00134573	0.0953668	128320	0.00139588	0.00146454	0.34053	108166	0.00396702	0.00233124	0.0888154	42881
	ser	Spherical Equivalent Refraction	-	0.680572	0.58565	0.245203	18	-0.218625	0.275792	0.427942	71	-0.150168	0.0778381	0.0537021	512	-0.0601256	0.0471754	0.202482	1090	-0.111266	0.0411923	0.00691055	1600	0.0400349	0.0355268	0.259788	2664	-0.00708879	0.0221857	0.749331	8111	0.0182327	0.0131619	0.165972	31270	0.00148088	0.0105481	0.88835	55081	-0.00584135	0.0147604	0.692293	28328
	log.fast_ins	Fasting insulin	log(pmol/L)	-0.0807922	0.551487	0.883528	1	0.0458093	0.0843803	0.587205	45	-0.0249869	0.0190714	0.190135	632	-0.0322649	0.00979297	0.000985252	2074	-0.00648828	0.00668221	0.33156	4905	-0.00707048	0.00409697	0.0843862	13604	0.00119406	0.00319927	0.708979	22431	-0.00315956	0.00255915	0.216975	34058	-0.00159268	0.00284279	0.575307	27183	0.0030383	0.0043919	0.489066	12777
	log.il6	Interleukin-6	log(pg/mL)					-0.545051	0.413339	0.187285	8	0.0254442	0.0713691	0.721455	87	-0.00884819	0.0519708	0.864811	136	0.0197979	0.0254328	0.43631	305	0.0367213	0.0141877	0.00964635	971	-0.0100356	0.0108718	0.355961	2632	0.00396953	0.00874722	0.649969	4954	-0.0137602	0.0104901	0.189612	3701	0.00399013	0.0146384	0.785176	2261
	log10.alt	Alanine transaminase	log(IU/L)	-0.0683158	0.0416269	0.100767	25	-0.00551075	0.0154845	0.721924	175	-0.00120432	0.00545944	0.825409	1339	-0.000658292	0.00326308	0.840121	3504	-0.0013103	0.00232921	0.57374	7273	-0.000427413	0.00143274	0.76546	19742	0.000373634	0.000896136	0.676723	48699	0.000228762	0.00067773	0.735708	84820	0.000334238	0.000736578	0.649993	75076	-0.000722491	0.00121362	0.551629	30718
	pgrs_edu	Polygenic Risk Score for Height	m	0.0639771	0.10608	0.546441	53	0.00507964	0.0460183	0.912106	229	0.00227729	0.0249178	0.927181	822	0.0082426	0.0194908	0.67237	1348	0.00461632	0.0162713	0.776634	1908	0.0047987	0.0117063	0.681863	3770	0.00656393	0.00555543	0.23739	18901	-0.00231929	0.00229968	0.313202	116675	-0.000257647	0.00164684	0.875679	228121	0.000822223	0.00229488	0.720129	114071
	neb_parous	Number of children (parous)	count	-0.144787	0.166416	0.384284	42	-0.0507788	0.076133	0.504788	254	-0.0229649	0.034597	0.50683	1150	0.0161673	0.0238571	0.497979	2190	0.0339235	0.0171916	0.0484657	4122	0.024922	0.0110754	0.0244351	10574	0.0156699	0.0055814	0.0049925	36331	-0.00330303	0.00274412	0.228715	122136	-0.00127295	0.00206788	0.538171	204318	-0.000546384	0.00297852	0.854452	99263
	depression	Self-reported mood disorder	TRUE / FALSE	-0.684915	0.283798	0.0158048	52	0.019251	0.145362	0.89464	216	-0.0133064	0.0754873	0.860079	784	0.154801	0.0590239	0.008724	1278	-0.10877	0.0497235	0.0287057	1829	-0.0190775	0.0350937	0.586706	3657	-0.00509366	0.0152153	0.737796	18637	0.00716046	0.00605719	0.237149	115792	-0.00127873	0.00432646	0.767566	226560	0.0070928	0.00612279	0.24669	113535
	sleep_duration	Sleep duration	hours	-0.231047	0.154585	0.135012	53	-0.0933577	0.0822086	0.256115	219	-0.0151139	0.0417519	0.717357	798	-0.0172999	0.0324445	0.593884	1304	0.0447906	0.0271895	0.0994867	1856	-8.08803e-05	0.0189942	0.996602	3677	0.0112756	0.00808246	0.162993	18690	0.00213157	0.00319685	0.504916	115863	-0.00370374	0.00228296	0.10473	226892	-0.00184557	0.00324613	0.569666	113678
	uric	Uric acid	umol/L	34.7203	21.4914	0.106193	14	6.65616	7.44919	0.371567	116	0.989995	2.14121	0.643828	1413	-1.54071	1.26553	0.223436	3520	-0.369945	1.0297	0.71939	5319	-1.44949	0.742034	0.0507715	10382	0.214189	0.408394	0.599953	33442	0.549041	0.292592	0.0605909	64149	0.200778	0.307476	0.513765	58304	-0.0340103	0.468194	0.942091	26891
	job_satisfaction	Job satisfaction	index	-0.032338	0.182028	0.858995	22	0.0721514	0.0953548	0.449252	80	0.0195945	0.0505085	0.698057	285	0.0604477	0.0405768	0.1363	443	0.0410133	0.0325207	0.207257	687	0.0385524	0.0233382	0.0985545	1324	-0.0235953	0.0116377	0.0426119	5278	-0.00757428	0.00482982	0.116827	30531	-0.00241005	0.00344784	0.484552	60090	0.00825233	0.00478743	0.0847528	31424
	log.tnfa	Tumour necrosis factor alpha	log(pg/mL)									-0.0529143	0.0797813	0.507175	24	0.00435014	0.0709352	0.9511	27	0.00258156	0.0242366	0.915174	148	0.0266563	0.0127137	0.0360227	730	-0.00949126	0.0111004	0.39253	1320	0.00866782	0.0116616	0.457314	1258	-0.002768	0.01304	0.831897	970	-0.0116523	0.0153317	0.447246	858
	pacemaker	Pacemaker	TRUE / FALSE	-0.982189	2.46098	0.689816	50	-1.43297	1.47905	0.332622	134	-0.176716	0.719827	0.806071	574	1.17289	0.538071	0.0292724	1028	-0.238392	0.465354	0.608454	1403	0.0339122	0.328878	0.917872	2930	0.153016	0.132275	0.247355	17593	0.0090325	0.0514129	0.860541	114633	-0.0141457	0.0366137	0.699238	225922	-0.00970595	0.0518443	0.851493	113265
	baldness	Baldness pattern	index	0.283694	0.212365	0.181588	26	-0.035309	0.094491	0.708645	131	0.00654969	0.0535458	0.902646	409	0.0252071	0.0424019	0.552191	654	-0.00358782	0.0353864	0.919241	938	-0.0132231	0.0262536	0.614494	1707	-0.00487109	0.0118189	0.680234	8479	0.000955328	0.00472901	0.839906	53188	-0.00088737	0.00338907	0.79345	103703	0.00338707	0.00481951	0.482191	51298
	age_voice_broke	Relative age voice broke	index	0.122559	0.0717325	0.0875329	20	-0.00929402	0.0307281	0.762301	104	-0.0134404	0.0170584	0.430751	343	0.00756127	0.0136119	0.57856	544	-0.00845922	0.0113686	0.456823	771	-0.00972951	0.00830736	0.241522	1457	0.000349075	0.00361799	0.923137	7689	0.00136643	0.00142645	0.338099	49330	0.000111072	0.00102071	0.913347	96432	0.00181529	0.00145541	0.212298	47647
	fpg	Fasting plasma glucose	mmol/L	0.148259	0.0759199	0.0508398	36	-0.0207338	0.0175093	0.236351	602	-0.00662923	0.00928132	0.47507	2262	-0.0102383	0.00705939	0.146972	4438	-0.00403803	0.00550543	0.463276	7914	-0.00528134	0.00356424	0.138404	19144	-0.00643302	0.00244564	0.00852834	40678	-0.0023593	0.00186361	0.205518	69507	0.000846542	0.00207892	0.683859	56053	-0.00156279	0.0033965	0.645431	22727
	sodium	Urinary Sodium	mmol/L	-7.42878	5.88742	0.207018	51	0.368166	3.03386	0.903412	219	1.46095	1.56522	0.350624	793	1.28313	1.22634	0.295417	1289	1.05533	1.04297	0.31161	1816	1.29707	0.733852	0.0771477	3636	-0.260805	0.312815	0.40443	18266	-0.222562	0.123551	0.0716436	113231	-0.0264621	0.0882328	0.764244	221676	0.215234	0.125377	0.0860346	110942
	pgrs_height	Polygenic Risk Score for Educational Ataignment	years	0.00709412	0.00408903	0.082756	53	-0.00238602	0.00191535	0.212862	229	-0.00156486	0.00101837	0.124382	822	0.000815256	0.00079668	0.306158	1348	-0.0015089	0.000668979	0.0241001	1908	-0.000129822	0.000477659	0.785786	3770	0.000520626	0.000216295	0.0160834	18901	0.000153078	8.7601e-05	0.0805606	116675	4.32072e-05	6.26911e-05	0.490692	228121	-7.23473e-06	8.8424e-05	0.934791	114071
	alb	Age at last birth	years	-0.222797	1.37251	0.871047	12	0.576555	0.634419	0.36346	58	0.519203	0.30957	0.0935081	240	-0.207456	0.236363	0.380105	417	0.0502709	0.193392	0.794908	623	-0.115809	0.134401	0.388871	1289	-0.0204294	0.0568234	0.719202	6892	-0.0122279	0.0226401	0.58913	42595	-0.0234167	0.0161285	0.146533	83966	0.00747876	0.02287	0.743659	42173
	headache	Headaches	TRUE / FALSE	0.26316	0.328168	0.422607	53	-0.0556063	0.14589	0.70309	229	0.0817354	0.0785831	0.298286	822	-0.00749169	0.062009	0.903837	1348	-0.119698	0.052249	0.0219686	1909	0.0173941	0.0375003	0.642763	3771	0.00533837	0.017389	0.758846	18905	0.00498942	0.00710104	0.482284	116726	-0.00215906	0.00507836	0.670728	228383	0.00412759	0.00714061	0.563234	114466
	cancer_diagnosis	Cancer diagnosis	TRUE / FALSE	-0.009014	0.505943	0.985785	53	-0.192662	0.30238	0.524025	223	0.140934	0.15012	0.347827	797	0.0124294	0.115186	0.914069	1306	-0.144596	0.097509	0.138101	1859	0.0795119	0.067434	0.238356	3696	-0.0286401	0.0274118	0.296111	18753	0.00208687	0.0107064	0.845456	116209	0.00650143	0.00764144	0.394874	227493	-0.00504119	0.0108841	0.643242	114038
	pr	PR interval	ms	-5.928	6.03514	0.325977	13	2.57141	2.18567	0.239401	92	-0.586191	0.891316	0.510751	576	-0.512015	0.506371	0.311946	1257	-0.0879965	0.334056	0.792228	2282	-0.186606	0.253085	0.460923	6031	0.180249	0.142333	0.205376	23300	-0.073072	0.102675	0.476662	44522	0.00874852	0.114954	0.939336	35549	-0.0362562	0.184105	0.843881	13839
	family_satisfaction	Family satisfaction	index	-0.061074	0.179846	0.734164	25	0.105443	0.0929008	0.256375	106	-0.050078	0.0488033	0.304836	369	-0.00724762	0.0380626	0.848985	605	0.0320604	0.0317023	0.311874	878	0.0303091	0.0224866	0.177699	1721	-0.0125672	0.0104658	0.22983	7402	-0.000698024	0.00421454	0.868454	44141	-0.00550397	0.00300551	0.067057	86712	0.00257947	0.00420624	0.539712	44808
	log10.ggt	Gamma-Glutamyl Transferase	log(IU/L)	-0.048853	0.061905	0.430018	23	0.0202412	0.0223457	0.365031	172	0.0186658	0.00865289	0.0309919	1058	-0.00933751	0.00545596	0.0870015	2455	-0.00704816	0.00326814	0.0310347	6500	-0.00244625	0.00189835	0.197532	19434	-0.00189128	0.00119649	0.11395	49011	-0.000677393	0.000898314	0.450807	85681	0.000350143	0.000987306	0.722856	73167	-0.002193	0.00173075	0.205125	26110
	fev1perfvc	FEV1 / FVC	-	-0.0161826	0.0114599	0.15792	33	-0.00646014	0.00758388	0.394311	77	-0.00140633	0.00267053	0.598464	700	0.00287282	0.00176122	0.102859	1737	0.00127005	0.00144917	0.380813	2625	0.0003439	0.000969587	0.722824	5650	0.000617168	0.000402218	0.124928	30188	-3.42755e-05	0.000188875	0.855997	127373	-9.40138e-05	0.000144448	0.515143	209994	-0.000234048	0.000208549	0.261748	100975
	handedness	Left-handed	index	-0.0474585	0.0802159	0.554095	53	0.00947969	0.0338486	0.77943	224	-0.00989916	0.0184233	0.591047	807	-0.0109869	0.0147061	0.455001	1318	0.00210115	0.0123507	0.864913	1882	0.0113619	0.00895462	0.2045	3720	0.00476615	0.0041943	0.255814	18827	0.000297559	0.00172369	0.862943	116536	0.00232667	0.00123566	0.0597094	228113	-0.00125562	0.00173552	0.469384	114361
	broken_bones	Broken bones	TRUE / FALSE	0.438582	0.456916	0.337118	52	-0.156534	0.248975	0.529537	220	-0.0509434	0.127686	0.689912	792	-0.0263391	0.0986064	0.789382	1302	0.145561	0.0824862	0.07762	1859	0.0133155	0.0576262	0.817263	3696	-0.00154847	0.024622	0.949854	18715	-0.00534676	0.00976888	0.584155	115966	-0.00805871	0.00697989	0.24827	227099	0.00415003	0.00991463	0.675526	113786
