# Supplementary material for: Associations of autozygosity with a broad range of human phenotypes
Source: Nat Commun. 2019 Oct 31;10:4957. doi: 10.1038/s41467-019-12283-6 (PMC6823371; doi:10.1038/s41467-019-12283-6)
Supplement: Supplementary file 19 — Data 18 [file 41467_2019_12283_MOESM19_ESM.xlsx]

## Sheet: Table 18 - by Ancestry
	Trait	Trait full name	Units	beta European	se European	P European	N European	beta S&W Asian	se S&W Asian	P S&W Asian	N S&W Asian	beta African	se African	P African	N African	beta East_Asian	se East_Asian	P East_Asian	N East_Asian	beta Mixed	se Mixed	P Mixed	N Mixed	beta Hispanic	se Hispanic	P Hispanic	N Hispanic	beta Japanese	se Japanese	P Japanese	N Japanese
	height	Height	m	-0.183167	0.0112752	1.47228e-55	943732	-0.108027	0.0125132	9.76893e-16	39876	-0.257739	0.0720592	0.000347864	30356	-0.131281	0.0327654	6.15746e-05	54266	-0.154623	0.0295657	1.69688e-07	20316	-0.232098	0.0462124	5.10223e-07	17233	-0.161465	0.00917137	2.67913e-65	158284
	parous	Ever had children	TRUE / FALSE	-9.36683	0.740694	1.26314e-33	514516	-5.52074	2.66811	0.0385313	5674	-12.0386	6.83686	0.0782657	5053	-3.37145	5.42495	0.53429	27225	-2.21977	1.47822	0.133186	16157	17.5169	50.4668	0.728518	870
	weight	Weight	kg	-13.1863	2.65415	6.75834e-07	919193	-15.2234	2.86026	1.02419e-07	39820	-57.1198	18.7326	0.00229439	30255	-25.9316	6.66001	9.87579e-05	49449	-6.48253	7.33551	0.376848	19966	-41.6962	10.4843	6.97829e-05	17375	-12.0354	1.57648	2.26485e-14	158284
	edu	Education attained	years	-9.32388	0.823963	6.27825e-27	704854	-3.7617	1.23044	0.0022342	17992	-10.827	5.68234	0.0567305	12525	-1.57638	2.05378	0.442753	43270	-7.07839	2.66706	0.00795436	20501	-19.1817	11.9506	0.108476	899
	grip_strength	Grip strength	kg	-18.4792	2.51234	1.90292e-13	448448	-23.1661	4.37417	1.18297e-07	6988	-17.8504	15.4044	0.246543	6420	-34.6428	37.702	0.35817	1404	-20.5756	3.73852	3.71987e-08	20257
	alcohol_units	Alcohol units per week	units per weeks	-11.3066	1.39873	6.66134e-16	475724	-8.75924	1.98175	9.87209e-06	7050	-1.11702	8.10556	0.890391	6495	-6.72773	25.5555	0.79235	1411	-11.731	2.33246	4.91813e-07	19810
	fev1	FEV1	Litres	-1.61061	0.180312	7.84434e-17	443712					-2.66999	1.85004	0.148962	4126	-1.63382	0.404062	5.26634e-05	27202	-1.31749	0.646284	0.0414942	5395	-2.87284	1.857	0.121857	820
	afb_men	Age at first birth (men)	years	20.6893	2.33874	1.36779e-18	73852					-311.901	146.315	0.0330307	327
	walking_pace	Walking pace	index	-1.73654	0.215566	8.88178e-16	448534	-0.848855	0.360023	0.0183846	6864	-0.725592	1.2362	0.557234	6393	-5.39089	3.41484	0.114413	1381	-1.39236	0.330241	2.48449e-05	19424
	g	Cognitive g	z-score	-3.5758	0.411419	6.01518e-16	284318	-0.0860152	1.11348	0.938426	3629	-1.60469	2.21134	0.468045	4916	-2.93214	7.25266	0.686004	691	-3.14016	0.823496	0.000137177	9986
	age_at_first_sex	Age at first sex	years	16.4404	2.04371	8.88178e-16	401230	8.19817	4.32972	0.058296	4439	18.37	11.2764	0.103301	4881	50.2339	52.9128	0.342431	926	8.02517	3.23736	0.013178	15850
	facial_ageing	Facial ageing	index	1.35833	0.184349	1.72751e-13	415285	0.988721	0.359931	0.00601486	6622	0.660262	0.73165	0.36683	6268	-1.69978	2.44675	0.487238	1358	0.853626	0.254671	0.000802639	18390
	ever_smoked	Ever smoked	TRUE / FALSE	-3.17328	0.617373	2.74772e-07	495782	-3.14801	0.81817	0.000119267	18327	-3.62361	6.83411	0.595956	6003	-21.6828	23.4779	0.355726	1337	-4.00122	1.26277	0.00153176	17505
	number_sexual_partners	Number of sexual partners	count	-22.8438	4.17898	4.59407e-08	375282	-14.9319	5.89584	0.0113214	4304	-34.5085	30.816	0.262789	4031	-78.5607	63.7743	0.218003	865	-31.5694	8.39936	0.000170899	14115
	whr	Waist-Hip ratio	-	0.0694527	0.0137687	4.55307e-07	738157	0.0526239	0.0146245	0.000320258	31402	0.297847	0.0836225	0.000368321	21155	0.00806863	0.0522206	0.877207	24574	0.05919	0.0298857	0.0476422	20351	0.0532679	0.0787699	0.498884	6966
	hb	Haemoglobin	g/L	-15.5254	2.29964	1.46563e-11	714563	-1.82151	5.22594	0.727426	16274	8.18596	16.232	0.614043	14661	-71.9122	57.1558	0.208327	1577	-14.1581	5.48001	0.0097777	19833	-4.76877	15.3722	0.756393	6834
	log.lymphoc	Lymphocytes (%)	log(%)	-0.495701	0.0652881	3.13083e-14	662996	-0.0338151	0.109732	0.75796	14478	-0.432905	0.414519	0.296322	14746	-0.665532	1.45435	0.647229	1632	-0.106536	0.138209	0.440808	19778	-0.600982	0.37219	0.106372	5998
	overall_health	Self-reported overall health	index	-1.44237	0.253712	1.30754e-08	449415	-1.35675	0.473676	0.00417942	6985	-0.138689	1.44846	0.92372	6401	-2.2397	3.92806	0.568557	1391	-0.92308	0.397956	0.020365	19540
	neb	Number of children	count	-1.99918	0.295499	1.32896e-11	584049	0.487964	1.06282	0.646148	5673	0.690411	3.37807	0.838057	9390	-2.17177	0.962317	0.02402	28789	-0.150198	0.881791	0.864748	16156	14.8547	6.2627	0.0176954	1571
	tot_chol	Total cholesterol	mmol/L	-0.707622	0.251485	0.00489644	413591	-0.749883	0.254808	0.00325121	30324	-3.05498	1.74857	0.080615	21467	-1.55786	1.23025	0.205408	17225					-0.90234	1.12924	0.42425	10584	-0.830598	0.190681	1.32483e-05	106997
	neb_men	Number of children (men)	count	-3.24231	0.453009	8.22897e-13	260054	1.00881	1.65049	0.541054	2995	2.56525	5.95189	0.666471	3105	-1.786	1.33475	0.18087	13484	1.17058	1.29564	0.366271	7377	4.89686	12.9276	0.704844	342
	hearing_acuity	Hearing acuity	-	-4.48245	0.972344	4.02781e-06	160810	-2.12326	2.10531	0.313201	3743	1.06172	5.95842	0.858575	3410	-6.00193	11.4415	0.599878	588	-7.32139	1.64805	8.8939e-06	8321
	match_time	Reaction time	ms	223.323	39.0325	1.05614e-08	448142	-5.5591	98.6057	0.955041	6580	-61.1255	329.021	0.852617	6146	-682.813	714.555	0.339285	1349	181.501	69.9236	0.00943955	19301
	motorway_speeding	Driving speeding	index	-1.28583	0.310076	3.37143e-05	409039	-0.83178	0.453594	0.0666906	5881	-0.228595	1.52781	0.881062	5063	-2.60372	4.32533	0.547193	1200	-1.44162	0.439914	0.00104897	16571
	parous_married	Ever had children (married)	TRUE / FALSE	-6.02259	1.33733	6.68652e-06	304025	-10.249	3.75466	0.00633966	4362	-44.4672	15.4195	0.00392866	2138	6.84048	7.01813	0.329715	26672	-3.32222	2.21841	0.134246	10270
	afb	Age at first birth	years	8.00597	1.27395	3.29232e-10	350231	-0.163713	1.47151	0.911414	5572	-4.80111	13.1346	0.714715	4018	6.63313	3.32189	0.0458477	16845	5.05993	5.70553	0.375162	6530	-12.0717	26.0796	0.64345	695
	visual_acuity	Visual acuity	negative log(MAR)	-0.525887	0.118205	8.62951e-06	112093	-0.224795	0.170392	0.187075	3153	-0.657752	0.479194	0.16987	3301	-0.733709	1.26201	0.560985	502	-0.26096	0.145228	0.0723516	7231
	parous_unmarried	Ever had children (unmarried)	TRUE / FALSE	-6.46766	1.28006	4.35797e-07	107043	-2.47791	3.6992	0.502953	1312	-2.54032	7.33553	0.729115	2915	-36.9249	57.5275	0.520961	304	-1.6722	1.9991	0.402887	5887
	hr	Heart rate	bpm	10.3417	2.89569	0.000355074	606799	9.30057	3.2701	0.00445342	22039	27.1661	16.3843	0.0973057	14466	5.13889	14.1256	0.716007	16227	0.942351	5.57417	0.865752	19744	10.8182	17.3678	0.533357	3063
	risk	Self-reported risk taker	TRUE / FALSE	-1.8201	0.804508	0.0236745	451085	-2.85806	1.24929	0.022152	7088	-3.27835	3.9222	0.403242	6522	6.34853	13.6225	0.641191	1413	-2.83032	1.07215	0.00829415	19986
	vigorous_activity	Frequency of vigorous activity	index	-1.67299	0.726207	0.021237	430223	-2.83749	1.37638	0.0392496	5865	-5.17496	4.53092	0.253394	5699	-12.4445	12.3069	0.311928	1302	-2.72508	1.1372	0.0165614	17967
	infertility_self_declared	Self-reported infertility	TRUE / FALSE	23.0237	9.71268	0.0177651	451086													63.5217	17.6954	0.000331009	20501
	ldl	LDL cholesterol	mmol/L	-0.375242	0.245366	0.126186	311951	-0.685332	0.228618	0.00272007	27086	-2.51072	1.65485	0.129218	19079	-1.30001	1.44354	0.367818	9446					-0.410969	1.03648	0.691733	9255
	birth_weight	Birth weight	kg	-0.113586	0.256812	0.658278	316019	-0.724924	0.194801	0.00019815	4526	-1.37322	2.29899	0.550298	4104	4.19902	4.53444	0.35443	1003	-0.359799	0.754384	0.633402	6975
	monoc	Monocytes (%)	%	-0.527937	0.180875	0.00351392	659941	-0.853734	0.878474	0.331132	14443	-3.37506	3.73564	0.366274	14124	-9.91342	10.0114	0.322068	1598	-0.372828	1.1537	0.746576	19757	-1.17062	2.42576	0.629396	5345
	moderate_activity	Frequency of moderate activity	index	-1.44706	0.870776	0.0965523	430082	-3.13221	1.51028	0.0380862	6101	-6.66946	4.77546	0.16253	5862	8.54934	14.9496	0.567404	1308	-2.26436	1.3243	0.0872926	18119
	neb_women	Number of children (women)	count	-0.964472	0.389613	0.0133065	322814	-0.849302	1.43545	0.554076	2679	-0.761101	4.12067	0.853462	5499	-2.4621	1.36331	0.0709229	14917	-1.57985	1.2597	0.209786	8780	17.3652	8.95625	0.0525149	523
	miscarriage	Ever had miscarriage	TRUE / FALSE	-2.49644	1.06556	0.0191371	241538	-1.64306	1.93967	0.396949	3173	-3.7923	5.16427	0.462745	3618	-5.20922	23.8292	0.826956	828	-2.736	1.72564	0.112853	10242
	fat_pc	Fat percentage	%	7.96607	2.24827	0.000395312	443276	1.41789	3.23847	0.661511	6942	-5.83785	11.9358	0.624769	6333	-23.7501	32.9317	0.470791	1389	2.05313	3.20137	0.521308	19953
	log.wbc	White blood cell count	log(10^9/L)	0.104827	0.0562982	0.0626045	702116	0.280432	0.10332	0.00664313	15265	0.142135	0.401795	0.723527	16164	0.233226	1.32074	0.859832	1679	0.0524307	0.131631	0.690397	19831	0.0886264	0.312493	0.776708	7060
	age_menarche	Age at menarche	years	1.23888	0.554216	0.0253928	351446	0.582512	0.493351	0.237712	10051	2.17248	3.97727	0.584913	5561	4.93386	2.2404	0.0276493	17636	1.05784	1.40458	0.451368	9953
	backpain	Backpain	TRUE / FALSE	1.04782	0.812524	0.197192	451086	2.8527	1.25445	0.022962	7089	-4.32204	4.17326	0.300365	6523	22.9907	13.5444	0.0896159	1413	1.71882	1.09042	0.114958	20501
	diabetes_diagnosis	Diabetes diagnosis	TRUE / FALSE	7.49746	1.64703	5.31111e-06	450100	0.275987	1.44678	0.848714	6962	4.71254	5.97008	0.429902	6452	-8.20431	24.9728	0.742511	1378	-0.367559	1.75915	0.834494	19653
	hdl	HDL cholesterol	mmol/L	-0.24486	0.0869456	0.00485885	406802	-0.110073	0.0685211	0.108184	30405	-0.626932	0.595281	0.292263	21244	0.176671	0.263488	0.502534	21550					-0.262202	0.28785	0.362349	11371	0.0052852	0.0917682	0.954073	58616
	memory	Memory	count	-1.65178	1.44285	0.252291	49882	-2.4655	2.56928	0.337253	1059	-13.9704	10.8575	0.198197	328	-8.76298	64.4596	0.891865	104	-5.81559	2.40717	0.0156945	1860
	dead	Dead	TRUE / FALSE	4.92846	2.13911	0.0212238	451086	1.16989	4.58443	0.798577	7089	-23.4534	16.3004	0.150202	6523					3.27273	3.19039	0.304982	20501
	log.hscrp	Hs-CRP	log(nmol/L)	0.356548	0.332814	0.284029	235128	1.24765	0.859148	0.146446	7514	5.34021	5.20636	0.305029	3102	2.87426	1.19552	0.016208	20241					-4.62901	4.81648	0.336513	345
	moody	Moodiness	TRUE / FALSE	1.70031	0.719166	0.0180653	440944	0.0538749	1.24235	0.96541	6537	-4.38349	4.09284	0.284162	6087	15.915	12.693	0.209898	1311	0.438498	1.07113	0.682262	18821
	health_satisfaction	Health satisfaction	index	-0.920364	0.481384	0.0558875	169619	-1.3037	0.836732	0.119214	4496	0.896399	2.48067	0.717835	3781	3.44861	5.2372	0.510228	643	0.137368	0.716113	0.84788	9211
	irritabilty	Self-reported irritability	TRUE / FALSE	-1.726	0.808493	0.0327743	432274	-0.449572	1.44123	0.755089	6371	-2.78746	5.02359	0.578981	6092	-18.554	14.1956	0.191203	1253	0.132425	1.19608	0.911841	18313
	happiness	Self-reported happiness	index	-1.01644	0.384331	0.00817615	169546	1.05409	0.624198	0.0912742	4486	-0.299978	1.84305	0.870706	3794	3.57772	4.54983	0.431667	642	-0.670919	0.558647	0.229762	9232
	financial_satisfaction	Financial satisfaction	index	-1.28679	0.509484	0.0115479	169371	-0.0301134	0.877709	0.972631	4410	-1.89958	2.7932	0.496458	3740	6.99224	6.16595	0.256791	634	0.309232	0.774915	0.689855	9075
	bp_dia	Diastolic blood pressure	mmHg	-5.64965	1.94164	0.00361742	828553	-0.608063	2.04292	0.765975	37009	1.51215	13.0955	0.908072	27569	-7.20281	8.80728	0.413457	30269	-0.0458973	5.01243	0.992694	19744	11.9361	9.56862	0.212244	11369	0.502588	2.09093	0.810047	123720
	qt	QT interval	ms	12.293	8.55936	0.150945	115232	14.0228	14.8991	0.346608	5421	-134.456	88.0764	0.126865	4809	-29.868	39.5633	0.450283	7745					35.9246	32.4213	0.267837	3483
	log.fibrinogen	Fibrinogen	log(g/L)	0.304377	0.137771	0.0271546	86837					-0.130649	0.674057	0.846314	5793	-0.10458	0.280561	0.709334	9722					-0.755529	0.667406	0.257618	1236
	afb_women	Age at first birth (women)	years	1.97186	1.50534	0.190225	275284	-0.163713	1.47151	0.911414	5572	-1.86608	13.2874	0.888313	2980	6.44713	3.32671	0.0526246	16487	5.05993	5.70553	0.375162	6530
	bmi	Body mass index	kg / m2	1.58598	0.853815	0.0632364	943694	-1.83077	0.999289	0.0669408	39660	-11.8062	6.44955	0.0671686	29778	-8.39944	2.84542	0.00315805	37440	4.07574	2.50576	0.103833	19936	-9.32545	3.68184	0.0113149	17793	-0.811185	0.561813	0.148775	158284
	log.egfr	eGFR	log(mL/min/1.73 m)	0.0332762	0.048651	0.493989	305497	0.050192	0.0431207	0.244429	23285	-0.495711	0.368266	0.17828	18198	0.0974026	0.157067	0.535169	28991					0.344849	0.24303	0.155911	10081
	ankle_width	Mean ankle width	mm	-2.99192	2.182	0.170318	162024	-4.73642	3.40779	0.164565	4391	-26.8705	11.3228	0.017638	3446	56.2354	26.5512	0.0341751	622	1.74345	2.84812	0.540444	9211
	body_pain	Whole body pain	TRUE / FALSE	8.3438	2.83256	0.00322255	451086	1.64873	2.27818	0.469245	7089	-0.871192	8.98118	0.922725	6523					-3.0883	2.86255	0.280647	20501
	hba1c	Haemoglobin A1c	% of hb (DCCT)^2	0.19546	0.142842	0.171199	133245	0.276356	0.240586	0.250689	7624	-0.26751	1.51966	0.860268	3271	-0.602086	0.572863	0.293254	6227					-0.492935	0.762003	0.5177	2691
	log.mpv	Mean platelet volume	log(fL)	0.105097	0.0334587	0.00168323	497510	-0.0929348	0.0538289	0.0842603	14446	0.12816	0.178396	0.472509	11952	0.227057	0.558706	0.68445	1581	0.00826056	0.0596432	0.889846	19833	-0.214943	0.119197	0.0713473	6842
	heelbone_density	Heelbone density	Z-score	-0.584879	0.635444	0.35735	162024	-0.296887	1.12452	0.79177	4391	-4.93122	4.92149	0.316354	3446	-4.13829	8.25801	0.616284	622	-0.561605	0.924574	0.543572	9211
	any_same_sex	Any same-sex partners	TRUE / FALSE	-1.97468	2.09055	0.344876	408551	-6.59137	4.2742	0.123042	4689	-11.19	11.3012	0.322096	5422	-7.541	35.024	0.829526	951	0.54094	2.51425	0.829651	16397
	bp_sys	Systolic blood pressure	mmHg	-3.40328	3.26368	0.297053	836564	-1.30354	3.14213	0.678245	36997	-1.36672	21.9525	0.950357	27559	-1.86578	15.1121	0.901741	30263	14.9854	8.55185	0.0797227	19743	32.2891	16.6728	0.0527898	11369	8.66182	3.24238	0.00755274	123720
	ever_married	Ever married	TRUE / FALSE	-2.4484	0.762184	0.00131654	457942	1.49271	1.3769	0.278316	7089	-0.632101	3.649	0.862474	6523	-12.2322	6.78031	0.071219	33013	1.42094	0.96539	0.141054	20501
	age_facial_hair	Relative age of facial hair	index	0.0684575	0.23589	0.771656	199730	-0.00553754	0.331778	0.986684	3221	1.34217	1.41297	0.342165	2235	3.56665	3.16198	0.259329	438	0.546662	0.336456	0.104213	8234
	potassium	Urinary Potassium	mmol/L	-28.8015	12.1269	0.0175485	437831	14.721	18.6688	0.430385	6759	-41.5619	57.9621	0.473341	6269	150.464	160.149	0.347461	1361	7.73441	17.1448	0.651902	19723
	qrs	QRS duration	ms	2.6322	3.88925	0.498541	110815	11.0939	7.55422	0.141948	5248	21.0508	38.5826	0.585339	4460	2.39776	17.6836	0.892143	7479					-9.43604	14.5658	0.5171	2981
	age_menopause	Age at menopause	years	-0.869498	1.58168	0.582504	200327	-1.57583	5.47844	0.77362	1630	-29.9804	18.8552	0.111827	2341	-5.03137	5.63361	0.371804	12126	-4.30283	5.26593	0.413867	4984
	plt	Platelet count	10^9/L	-25.3044	12.3647	0.0407063	701034	18.6256	26.4342	0.481057	15240	21.2934	86.7668	0.80614	16112	-552.775	288.478	0.0553427	1676	16.8624	30.4216	0.57938	19833	82.7431	70.4177	0.239982	7032
	any_pain	Any reported pain	TRUE / FALSE	0.517064	0.732409	0.480202	451086	-0.536804	1.34315	0.689405	7089	-1.66467	4.27384	0.696905	6523	11.3675	12.2204	0.352266	1413	1.35561	1.09018	0.213692	20501
	neuroticism	Neuroticism	index	1.7261	1.28653	0.179705	365564	-0.240837	2.62189	0.926812	4393	-3.45949	7.1734	0.629617	4457	9.05134	24.1782	0.708136	916	-0.373609	2.14309	0.861604	14133
	log.triglyc	Triglycerides	log(mmol/L)	-0.228281	0.118924	0.0549149	342098	0.0653808	0.0992309	0.509976	27974	0.152949	0.692916	0.825301	19832	-0.245234	0.74619	0.742422	13698					-0.208208	0.422883	0.622469	12360
	ser	Spherical Equivalent Refraction	-	-0.563843	1.14601	0.622716	110023	-1.82425	1.47025	0.214687	4874	1.08327	5.69755	0.849208	3047	2.73774	2.46718	0.267144	6228	-0.20885	1.95538	0.914941	6529
	log.fast_ins	Fasting insulin	log(pmol/L)	-0.361528	0.227891	0.112647	92738	0.735286	0.415364	0.0766904	8462	-0.915087	1.53208	0.550319	9397	0.0634879	1.1409	0.955623	4410					-0.332952	1.19339	0.780248	2703
	log.il6	Interleukin-6	log(pg/mL)	0.438614	0.708011	0.535586	13836	-1.37975	2.37476	0.561238	320	2.53902	2.94733	0.388983	2474
	log10.alt	Alanine transaminase	log(IU/L)	-0.0386254	0.0558228	0.488981	228802	0.0167756	0.129815	0.897179	8118	-0.53713	0.507386	0.289772	7999	0.159498	0.218032	0.464452	18191					-0.0576668	0.219782	0.793028	8261
	pgrs_edu	Polygenic Risk Score for Height	m	-0.111695	0.286431	0.69657	450461	0.272255	0.400732	0.496889	7040	0.587115	1.01373	0.562478	6523	-2.63956	3.21688	0.411911	1413	0.246654	0.359412	0.492543	20461
	neb_parous	Number of children (parous)	count	0.0117345	0.30147	0.968951	430543	1.86011	0.991533	0.0606566	5145	4.12256	4.51911	0.361637	4434	-1.63898	0.899282	0.0683724	26370	0.987359	0.880886	0.262343	13026	11.7273	7.31389	0.108839	862
	depression	Self-reported mood disorder	TRUE / FALSE	0.902937	0.743933	0.224849	448267	-0.911497	1.39538	0.513613	6853	-1.79317	4.5978	0.696532	6402	-20.6315	17.2021	0.230388	1368	-2.10888	1.09012	0.0530474	19450
	sleep_duration	Sleep duration	hours	-0.345937	0.390617	0.375824	448703	-1.05878	0.777306	0.173161	6994	-2.4362	2.87343	0.39653	6340	4.81443	6.49756	0.458718	1403	1.25074	0.664139	0.0596671	19590
	uric	Uric acid	umol/L	36.0084	25.1533	0.15227	170936	-98.1296	55.3815	0.0764141	6701	-327.767	180.671	0.0696523	12971	15.6096	63.7752	0.806643	17292					11.3922	180.098	0.949563	2470
	job_satisfaction	Job satisfaction	index	-0.647008	0.569481	0.255899	115627	0.839824	0.780507	0.281929	3821	0.88654	2.36411	0.707661	3155	4.1848	5.34174	0.433383	551	0.700372	0.713492	0.326291	7010
	log.tnfa	Tumour necrosis factor alpha	log(pg/mL)	0.210549	0.779161	0.786986	4288					1.82145	3.33935	0.585444	1047
	pacemaker	Pacemaker	TRUE / FALSE	-0.571332	6.30854	0.927838	450688					-6.49671	40.7023	0.873184	6454					6.71586	8.59035	0.434337	20390
	baldness	Baldness pattern	index	0.159722	0.569172	0.779001	204726	-0.302874	0.870615	0.727926	3619	-3.63219	3.46505	0.29453	2623	14.4212	6.64081	0.029886	518	0.417737	0.741815	0.573348	9047
	age_voice_broke	Relative age voice broke	index	0.221957	0.174924	0.204487	191295	-0.371358	0.269508	0.16823	2878	-1.02401	1.18184	0.386238	1997	-1.71747	3.48839	0.62248	414	0.098153	0.270691	0.716902	7753
	fpg	Fasting plasma glucose	mmol/L	-0.408587	0.18225	0.0249677	173896	0.0938378	0.1076	0.383154	22594	0.080008	1.22282	0.947832	12406	0.668747	0.968348	0.489813	8087					-0.0311998	0.816644	0.969524	6378
	sodium	Urinary Sodium	mmol/L	-3.87565	15.1285	0.797809	437811	14.0048	28.6449	0.624903	6759	-20.913	95.8885	0.827353	6266	-165.969	277.047	0.54913	1361	18.7481	24.4594	0.44338	19722
	pgrs_height	Polygenic Risk Score for Educational Ataignment	years	0.0241563	0.0108037	0.0253567	450461	-0.0324053	0.0172241	0.0599192	7040	0.0863691	0.0530353	0.103414	6523	-0.0852333	0.154178	0.580383	1413	-0.0190523	0.014875	0.200256	20461
	alb	Age at last birth	years	-4.35005	2.98513	0.145051	166498	11.0338	5.38019	0.0402839	2445	9.70541	18.1439	0.592709	2364	-99.4541	110.205	0.366818	460	7.6555	6.20997	0.217659	6498
	headache	Headaches	TRUE / FALSE	0.56322	0.874322	0.51946	451086	-2.04639	1.26296	0.105167	7089	-2.18132	4.34581	0.615712	6523	-8.04602	14.2671	0.572785	1413	1.45613	1.15573	0.207698	20501
	cancer_diagnosis	Cancer diagnosis	TRUE / FALSE	0.594168	1.30247	0.648256	449870	-2.38602	3.52264	0.498191	6993	-8.65523	10.0435	0.388814	6465	-15.918	31.4537	0.612803	1397	-1.06903	2.20158	0.62727	19702
	pr	PR interval	ms	-4.56396	8.79958	0.604	113514	18.6669	15.744	0.23576	5343	-107.816	104.296	0.301253	4482	-16.5478	39.5348	0.675536	7544					37.4004	38.1261	0.326611	2162
	family_satisfaction	Family satisfaction	index	-0.937637	0.501177	0.0613631	168696	0.464166	0.832778	0.577274	4521	4.33024	2.42758	0.0744615	3758	6.63345	6.18906	0.283809	643	1.28013	0.712768	0.0724955	9149
	log10.ggt	Gamma-Glutamyl Transferase	log(IU/L)	0.0328577	0.0806686	0.683775	236532	-0.264292	0.185696	0.154664	7421	-4.1399	1.40163	0.00314048	4133	0.300989	0.299935	0.315613	16951					-0.0943381	0.50757	0.852553	4547
	fev1perfvc	FEV1 / FVC	-	0.00928327	0.0229226	0.685489	443127					0.127526	0.30708	0.677933	4111	-0.0802005	0.0695231	0.248673	27157	-0.0131293	0.0792815	0.868469	5395	-0.224763	0.26937	0.404054	814
	handedness	Left-handed	index	0.397201	0.213258	0.0625268	450991	0.0588194	0.278489	0.832724	7078	-1.10616	0.96631	0.252325	6511	-1.62663	2.53606	0.521264	1409	-0.630236	0.286829	0.0280026	19852
	broken_bones	Broken bones	TRUE / FALSE	-1.35791	1.19433	0.255551	449037	-0.0513574	2.45981	0.983343	6993	-7.59424	8.49548	0.371367	6439	30.5357	30.4929	0.316631	1403	3.78049	1.86329	0.0424653	19615
