# Supplementary material for: Associations of autozygosity with a broad range of human phenotypes
Source: Nat Commun. 2019 Oct 31;10:4957. doi: 10.1038/s41467-019-12283-6 (PMC6823371; doi:10.1038/s41467-019-12283-6)
Supplement: Supplementary file 20 — Data 19 [file 41467_2019_12283_MOESM20_ESM.xlsx]

## Sheet: Table 19 - Demographic history
	Trait	Full trait name	Units	beta Background	se Background	P Background	N Background	beta Small_effective_population	se Small_effective_population	P Small_effective_population	N Small_effective_population	beta Consanguinity	se Consanguinity	P Consanguinity	N Consanguinity	beta Admixture	se Admixture	P Admixture	N Admixture
	height	Height	m	-0.16804	0.00687409	2.45647e-126	1196597	-0.150772	0.043425	0.000516562	5804	-0.108025	0.0130389	2.22045e-16	30701	-0.181389	0.027708	5.89191e-11	30961
	parous	Ever had children	TRUE / FALSE	-8.73969	0.690046	9.96402e-34	557351					-6.33682	3.75295	0.0913176	1185	-1.39291	1.80926	0.441371	10959
	weight	Weight	kg	-13.2117	1.31661	3.37921e-21	1167086	-5.77905	10.7241	0.589966	5799	-15.8317	3.01005	1.44362e-07	30597	-17.0285	6.49758	0.00877388	30860
	edu	Education attained	years	-8.46423	0.770648	2.25712e-25	770858	-0.693097	3.10662	0.823455	1588	-4.16436	1.24298	0.000807259	13021	-9.06589	2.95614	0.00216361	14574
	grip_strength	Grip strength	kg	-17.8968	2.21321	6.66134e-16	468707					-22.1905	5.54358	6.25645e-05	1647	-26.4404	4.45125	2.85017e-09	13163
	alcohol_units	Alcohol units per week	units per weeks	-11.7814	1.26192	2.26995e-18	496149					-4.70175	2.18866	0.0316951	1671	-13.9913	2.77779	4.73289e-07	12670
	fev1	FEV1	Litres	-1.64011	0.16556	1.15691e-20	477871	-1.27186	0.5906	0.0312796	1967					-1.63159	1.40198	0.244514	1417
	afb_men	Age at first birth (men)	years	21.2255	2.49015	2.39013e-17	73321	17.0083	7.11406	0.0168116	670	4.8122	23.2857	0.836277	188
	walking_pace	Walking pace	index	-1.7145	0.189543	2.95457e-17	468622					-0.494529	0.448562	0.270255	1615	-1.174	0.397156	0.00311641	12359
	g	Cognitive g	z-score	-3.28782	0.379225	7.19761e-16	296410					-0.0797387	1.62978	0.960978	610	-3.06431	0.961127	0.0014314	6520
	age_at_first_sex	Age at first sex	years	14.2068	1.82715	7.54952e-15	416811					10.9007	5.41167	0.0439781	943	10.7456	3.99311	0.00712289	9572
	facial_ageing	Facial ageing	index	1.23101	0.160164	1.5099e-14	434543					0.54961	0.476104	0.248341	1558	1.00858	0.298761	0.00073581	11822
	ever_smoked	Ever smoked	TRUE / FALSE	-3.1676	0.58333	5.62896e-08	514427					-3.1382	0.837284	0.000178202	13205	-4.64226	1.57601	0.00322345	11322
	number_sexual_partners	Number of sexual partners	count	-23.1048	3.56801	9.4478e-11	389203					-11.1613	8.80654	0.205018	905	-28.0328	9.97117	0.00493285	8489
	whr	Waist-Hip ratio	-	0.0627821	0.0126031	6.30954e-07	796850	0.148365	0.0655421	0.0235952	2547	0.0535231	0.015318	0.00047559	23025	0.0787989	0.0324337	0.0151181	20183
	hb	Haemoglobin	g/L	-16.3632	2.2132	1.42997e-13	740553	-10.263	13.3666	0.442598	2470	5.01081	5.75049	0.383552	11002	-8.72123	6.04634	0.14919	19717
	log.lymphoc	Lymphocytes (%)	log(%)	-0.522418	0.0628986	1.391e-14	688123	-0.0991869	0.238217	0.677138	3335	0.0786109	0.120894	0.515533	9328	-0.0767705	0.149563	0.607743	18842
	overall_health	Self-reported overall health	index	-1.32636	0.225038	3.771e-09	469647					-1.00874	0.600988	0.0932539	1651	-1.27183	0.480405	0.00811128	12434
	neb	Number of children	count	-1.93696	0.272653	1.21103e-12	631401	4.995	4.15029	0.22877	784	0.0156544	1.41489	0.991172	1783	1.48116	1.11306	0.183284	11660
	tot_chol	Total cholesterol	mmol/L	-0.836024	0.151019	3.09638e-08	558238	-0.125393	0.93517	0.893335	4460	-0.734697	0.260694	0.00482884	26906	-0.90234	1.12924	0.42425	10584
	neb_men	Number of children (men)	count	-2.8519	0.417868	8.80007e-12	281156	2.4322	5.47091	0.656631	399	-0.857508	1.9622	0.662102	913	2.04677	1.55956	0.189384	4889
	hearing_acuity	Hearing acuity	-	-4.66406	0.860123	5.87539e-08	170503					-2.76846	2.89251	0.338509	624	-5.99947	2.15128	0.00529059	5745
	match_time	Reaction time	ms	187.805	35.6269	1.35355e-07	467753					27.0918	129.118	0.833806	1511	248.948	88.6986	0.0050056	12254
	motorway_speeding	Driving speeding	index	-1.38889	0.265279	1.64469e-07	426168					-0.381193	0.562364	0.497873	1325	-1.17608	0.531633	0.0269523	10261
	parous_married	Ever had children (married)	TRUE / FALSE	-5.46648	1.21933	7.35386e-06	340388					-9.69946	4.99892	0.052342	918	-5.18581	2.62465	0.0481768	6161
	afb	Age at first birth	years	7.37895	1.19954	7.67505e-10	373797	9.30464	5.04115	0.0649304	1230	-0.257924	1.49297	0.862841	4081	8.02993	6.50711	0.217194	4783
	visual_acuity	Visual acuity	negative log(MAR)	-0.468002	0.0988526	2.19766e-06	120312					-0.233637	0.226316	0.301909	570	-0.235946	0.165409	0.153742	5398
	parous_unmarried	Ever had children (unmarried)	TRUE / FALSE	-6.13415	1.13882	7.18872e-08	113266					-1.7612	5.24403	0.736985	267	1.30141	2.62557	0.62013	3928
	hr	Heart rate	bpm	10.7579	2.68288	6.0759e-05	648022	13.465	14.8447	0.364376	876	7.99539	3.3936	0.018472	17441	1.73221	6.1188	0.777103	15999
	risk	Self-reported risk taker	TRUE / FALSE	-2.28324	0.69161	0.000962266	471577					-1.43271	1.54485	0.353714	1683	-3.09953	1.27364	0.0149494	12834
	vigorous_activity	Frequency of vigorous activity	index	-2.02727	0.64803	0.00175784	448488					-2.14964	1.66584	0.196902	1298	-2.95392	1.39893	0.0347244	11270
	infertility_self_declared	Self-reported infertility	TRUE / FALSE	21.2318	9.37717	0.0235616	458238									84.8505	20.3216	2.97493e-05	13349
	ldl	LDL cholesterol	mmol/L	-0.490022	0.241988	0.0428685	339238	0.0547318	0.839319	0.948007	4435	-0.69621	0.235106	0.00306388	23889	-0.410969	1.03648	0.691733	9255
	birth_weight	Birth weight	kg	-0.0715871	0.245183	0.770307	324094					-0.749732	0.197244	0.000144087	3467	-0.897997	0.92397	0.331106	5066
	monoc	Monocytes (%)	%	-0.550384	0.179957	0.00222505	685580	-0.84755	1.95223	0.664183	3064	-0.679403	0.991427	0.493169	8389	-0.218391	1.19	0.854388	18175
	moderate_activity	Frequency of moderate activity	index	-1.89793	0.768182	0.0134857	448672					-2.11883	1.92322	0.270587	1385	-2.5265	1.56024	0.105383	11415
	neb_women	Number of children (women)	count	-1.24475	0.361707	0.000578888	347892	14.4708	6.06478	0.0170313	385	0.740435	1.93994	0.702699	870	0.0251967	1.63021	0.987668	6065
	miscarriage	Ever had miscarriage	TRUE / FALSE	-2.94082	0.935778	0.00167428	252226					-0.196686	2.45881	0.936243	623	-1.46911	2.16052	0.496518	6550
	fat_pc	Fat percentage	%	4.63769	1.9411	0.0168845	463307					3.95514	3.96469	0.318478	1636	5.25471	3.78839	0.165424	12950
	log.wbc	White blood cell count	log(10^9/L)	0.0974905	0.053512	0.0684786	729712	0.199574	0.300299	0.506315	2470	0.314339	0.117335	0.00738442	9992	0.102049	0.140076	0.466293	19941
	age_menarche	Age at menarche	years	1.3531	0.520389	0.00931777	379586	-5.19092	2.9907	0.082619	446	0.614598	0.498738	0.217835	8224	3.87353	1.79957	0.0313605	6391
	backpain	Backpain	TRUE / FALSE	1.19812	0.702972	0.0883124	471580					2.87032	1.53348	0.0612395	1683	1.78043	1.2854	0.166015	13349
	diabetes_diagnosis	Diabetes diagnosis	TRUE / FALSE	4.57661	1.2753	0.000332385	470361					-0.24228	1.70937	0.887288	1639	0.681201	2.03242	0.737499	12545
	hdl	HDL cholesterol	mmol/L	-0.108024	0.0618163	0.080551	505259	-0.246303	0.258701	0.341059	5715	-0.109882	0.0699105	0.116008	27643	-0.262202	0.28785	0.362349	11371
	memory	Memory	count	-2.85491	1.28367	0.0261473	51985					-5.1866	3.02043	0.0859476	159	0.102167	3.21641	0.97466	1089
	dead	Dead	TRUE / FALSE	4.53456	1.8802	0.0158763	470167					-1.16206	5.89965	0.84385	1683	2.06415	4.20602	0.623595	13349
	log.hscrp	Hs-CRP	log(nmol/L)	0.520955	0.322073	0.105769	257934	3.25505	2.83567	0.251012	537	1.24765	0.859148	0.146446	7514	-4.62901	4.81648	0.336513	345
	moody	Moodiness	TRUE / FALSE	1.0272	0.630914	0.103502	460264					0.5903	1.5398	0.701452	1548	1.21767	1.30756	0.351723	11888
	health_satisfaction	Health satisfaction	index	-0.780832	0.419895	0.062944	180475					-0.591867	1.14249	0.604424	822	-0.283483	0.829091	0.732411	6453
	irritabilty	Self-reported irritability	TRUE / FALSE	-1.56129	0.710821	0.028059	451342					0.0759931	1.78734	0.966086	1449	0.214682	1.47013	0.883898	11512
	happiness	Self-reported happiness	index	-0.622133	0.333088	0.0617934	180407					0.583467	0.826002	0.479955	821	-0.619195	0.644884	0.336972	6472
	financial_satisfaction	Financial satisfaction	index	-0.692822	0.444639	0.119194	180087					-1.18053	1.22017	0.333288	810	-0.19646	0.897816	0.82679	6333
	bp_dia	Diastolic blood pressure	mmHg	-3.4396	1.38674	0.0131254	1020150	1.46857	7.16626	0.837628	5238	0.1298	2.11062	0.950962	28540	6.29716	5.05893	0.213219	24305
	qt	QT interval	ms	9.3027	8.62102	0.280556	126484	-4.82133	46.6072	0.917609	467	14.3008	14.1324	0.311581	6256	35.9246	32.4213	0.267837	3483
	log.fibrinogen	Fibrinogen	log(g/L)	0.213343	0.121636	0.079438	102352									-0.755529	0.667406	0.257618	1236
	afb_women	Age at first birth (women)	years	2.60333	1.3616	0.0558801	298312	2.21143	6.82578	0.745952	560	-0.306746	1.49594	0.837531	3893	9.36444	6.71964	0.163441	4088
	bmi	Body mass index	kg / m2	-0.370302	0.459209	0.420017	1178995	-0.561891	3.65366	0.877776	5791	-1.99899	1.05043	0.0570385	30546	0.110246	2.24397	0.960816	31253
	log.egfr	eGFR	log(mL/min/1.73 m)	0.0215392	0.0485314	0.657172	348042	0.0415333	0.141794	0.769589	4891	0.0564434	0.0432785	0.192169	23038	0.344849	0.24303	0.155911	10081
	ankle_width	Mean ankle width	mm	-2.84912	1.88695	0.131067	172301					-5.33751	4.39104	0.224158	797	1.31204	3.22876	0.684478	6596
	body_pain	Whole body pain	TRUE / FALSE	3.20858	2.21875	0.148143	470167					3.64734	2.57687	0.156946	1683	-2.35827	3.19416	0.460327	13349
	hba1c	Haemoglobin A1c	% of hb (DCCT)^2	0.149872	0.137286	0.274973	144036					0.266416	0.244637	0.276141	6331	-0.492935	0.762003	0.5177	2691
	log.mpv	Mean platelet volume	log(fL)	0.0864403	0.0310929	0.00543486	522042	0.0282679	0.146066	0.846545	1282	-0.0868395	0.0603856	0.15041	9115	-0.0489454	0.0609687	0.422093	19725
	heelbone_density	Heelbone density	Z-score	-0.471262	0.559468	0.399597	172301					-1.13957	1.5277	0.455704	797	-0.70203	1.07224	0.512641	6596
	any_same_sex	Any same-sex partners	TRUE / FALSE	-1.30221	1.81204	0.472361	425002					-5.81677	5.15128	0.258817	1003	-1.89578	3.04084	0.532997	10005
	bp_sys	Systolic blood pressure	mmHg	2.52084	2.23963	0.260352	1028149	4.10179	11.9171	0.7307	5227	-1.78491	3.25935	0.583948	28535	23.6723	8.61448	0.00599659	24304
	ever_married	Ever married	TRUE / FALSE	-1.96347	0.663151	0.00306826	510036					1.12086	1.69325	0.507996	1683	2.3337	1.12084	0.0373337	13349
	age_facial_hair	Relative age of facial hair	index	0.346	0.205068	0.0915554	207994					-0.493859	0.396541	0.212979	828	0.307168	0.396794	0.438857	5036
	potassium	Urinary Potassium	mmol/L	-22.5288	10.5809	0.0332382	457533					10.2803	22.9504	0.6542	1601	18.592	19.6988	0.345264	12809
	qrs	QRS duration	ms	2.90755	3.88927	0.454712	121626	-16.8736	21.8669	0.44032	448	12.0867	7.19773	0.0931066	5928	-9.43604	14.5658	0.5171	2981
	age_menopause	Age at menopause	years	-2.03268	1.49152	0.172938	217851	-14.3773	16.0429	0.370158	15	5.51715	6.62127	0.404705	486	1.67654	6.06103	0.78208	3056
	plt	Platelet count	10^9/L	-17.7066	11.9662	0.138949	727874	-35.1025	59.0345	0.552105	3182	-6.891	29.3903	0.814624	9956	34.9688	32.0971	0.275947	19915
	any_pain	Any reported pain	TRUE / FALSE	0.787793	0.648191	0.224225	471580					-0.596009	1.67592	0.722117	1683	0.220662	1.30717	0.865947	13349
	neuroticism	Neuroticism	index	0.932858	1.14115	0.413658	380007					1.34592	3.30307	0.683658	983	0.271477	2.78493	0.922345	8473
	log.triglyc	Triglycerides	log(mmol/L)	-0.266998	0.117473	0.0230352	374838	0.18595	0.510297	0.715562	3690	0.0902548	0.100082	0.367157	25074	-0.208208	0.422883	0.622469	12360
	ser	Spherical Equivalent Refraction	-	0.891554	1.06646	0.403158	122544	-4.33049	2.22006	0.051102	700	-1.60771	1.60076	0.315214	2564	-0.588543	2.19127	0.788249	4893
	log.fast_ins	Fasting insulin	log(pmol/L)	-0.369429	0.241726	0.126439	106726	-0.538	0.506667	0.288307	2477	1.02706	0.437017	0.0187656	5804	-0.332952	1.19339	0.780248	2703
	log.il6	Interleukin-6	log(pg/mL)	0.724985	0.704093	0.303164	16249	-3.17856	3.28174	0.332764	61	-1.37975	2.37476	0.561238	320
	log10.alt	Alanine transaminase	log(IU/L)	-0.0190681	0.0567056	0.736671	251166	-0.137332	0.182643	0.4521	3047	-0.00130833	0.124809	0.991636	8897	-0.0576668	0.219782	0.793028	8261
	pgrs_edu	Polygenic Risk Score for Height	m	0.2265	0.241243	0.347788	470897					-0.132438	0.492229	0.787886	1683	-0.132776	0.4111	0.746713	13318
	neb_parous	Number of children (parous)	count	-0.0641286	0.273365	0.814528	470229					1.31442	1.59755	0.410638	1117	2.41938	1.0914	0.026639	9034
	depression	Self-reported mood disorder	TRUE / FALSE	0.081599	0.659338	0.901506	468372					-0.596897	1.68968	0.723893	1606	-1.32434	1.33381	0.320759	12362
	sleep_duration	Sleep duration	hours	-0.244095	0.35112	0.486935	468861					-1.22793	0.99572	0.217498	1655	1.23481	0.816223	0.130323	12514
	uric	Uric acid	umol/L	36.318	25.3735	0.152335	195676	-37.1227	61.4124	0.545524	4439	-76.3672	52.3634	0.144728	7785	11.3922	180.098	0.949563	2470
	job_satisfaction	Job satisfaction	index	-0.241934	0.467696	0.604955	124384					0.437837	1.04148	0.674194	672	1.2534	0.842224	0.136697	5108
	log.tnfa	Tumour necrosis factor alpha	log(pg/mL)	0.293721	0.75878	0.698685	5335
	pacemaker	Pacemaker	TRUE / FALSE	-0.194842	5.84294	0.973398	464287									7.85109	10.0047	0.432603	13245
	baldness	Baldness pattern	index	0.517604	0.493974	0.294714	213858					-0.49708	1.03825	0.632106	976	-0.600739	0.875886	0.492798	5699
	age_voice_broke	Relative age voice broke	index	0.199365	0.15471	0.197523	198857					-0.63468	0.33646	0.0592482	739	-0.0113406	0.311872	0.970993	4741
	fpg	Fasting plasma glucose	mmol/L	-0.365178	0.1809	0.0435216	193969	-0.606595	0.595912	0.308713	2840	0.111239	0.108567	0.305545	20174	-0.0311998	0.816644	0.969524	6378
	sodium	Urinary Sodium	mmol/L	-2.00263	13.623	0.88313	457514					-4.15863	34.8272	0.904953	1604	35.3033	29.2532	0.227502	12801
	pgrs_height	Polygenic Risk Score for Educational Ataignment	years	0.0166243	0.00938664	0.0765502	470897					-0.0102357	0.0211404	0.628261	1683	-0.0388697	0.0174924	0.0262771	13318
	alb	Age at last birth	years	-2.9933	2.71108	0.26955	173695					14.3906	6.95374	0.0385021	506	11.6585	7.23904	0.107289	4064
	headache	Headaches	TRUE / FALSE	0.409134	0.754896	0.587837	471580					-2.80006	1.51528	0.0646186	1683	1.61537	1.34683	0.230378	13349
	cancer_diagnosis	Cancer diagnosis	TRUE / FALSE	-0.175046	1.18187	0.882257	470176					-5.31505	4.42329	0.229517	1657	1.93291	2.8834	0.502631	12594
	pr	PR interval	ms	-1.4086	9.08312	0.876759	124433	-39.3312	27.9948	0.160037	451	14.7365	15.2788	0.33479	5999	37.4004	38.1261	0.326611	2162
	family_satisfaction	Family satisfaction	index	-0.289523	0.434383	0.505081	179481					0.230188	1.11364	0.836245	827	1.15636	0.82165	0.15932	6459
	log10.ggt	Gamma-Glutamyl Transferase	log(IU/L)	0.0347998	0.0798372	0.66292	255740	-0.726595	0.482102	0.131775	833	-0.112072	0.173801	0.519038	8464	-0.0943381	0.50757	0.852553	4547
	fev1perfvc	FEV1 / FVC	-	-0.00193878	0.0215179	0.928207	477691	0.0995846	0.096765	0.303414	1502					-0.34116	0.19249	0.0763358	1411
	handedness	Left-handed	index	0.271372	0.182784	0.137636	471461					-0.15339	0.329463	0.641519	1678	-0.692466	0.331137	0.0365124	12702
	broken_bones	Broken bones	TRUE / FALSE	-0.733498	1.06182	0.489695	469308					1.5685	3.1071	0.613692	1649	3.04416	2.36522	0.198076	12530
