# Supplementary material for: Associations of autozygosity with a broad range of human phenotypes
Source: Nat Commun. 2019 Oct 31;10:4957. doi: 10.1038/s41467-019-12283-6 (PMC6823371; doi:10.1038/s41467-019-12283-6)
Supplement: Supplementary file 21 — Data 20 [file 41467_2019_12283_MOESM21_ESM.xlsx]

## Sheet: Table 20 - Betas +confounders
	Trait	Full trait name	Units	beta ukbb	se ukbb	p-value ukbb	N ukbb	beta Education Attained	se Education Attained	p-value Education Attained	N Education Attained	beta Religious participation	se Religious participation	p-value Religious participation	N Religious participation
	height	Height	m	-0.155992	0.0148616	3.51062e-23	485212	-0.147106	0.0148127	9.1453e-21	485212	-0.156328	0.0150311	9.23611e-23	482966
	parous	Ever had children	TRUE / FALSE	-5.45833	0.755132	4.88942e-13	434151	-5.67145	0.754333	5.55112e-14	434151	-5.62324	0.758359	1.2168e-13	432719
	weight	Weight	kg	-5.47587	3.63027	0.131455	478158	-6.16767	3.62809	0.0891349	478158	-6.22048	3.67312	0.0903572	475961
	edu	Education attained	years	-9.65311	1.34138	6.18394e-13	486612					-9.81563	1.34785	3.2796e-13	484298
	grip_strength	Grip strength	kg	-19.8849	1.8661	6.89211e-24	483517	-19.0802	1.86304	4.48448e-22	483517	-19.0254	1.88481	1.89973e-21	481277
	alcohol_units	Alcohol units per week	units per weeks	-11.002	1.0692	2.77527e-22	485539	-10.3092	1.06505	9.82475e-20	485539	-10.7292	1.0696	3.49893e-21	483884
	fev1	FEV1	Litres	-1.82175	0.223509	4.44089e-16	345779	-1.74207	0.222654	5.10703e-15	345779	-1.83217	0.223654	2.22045e-16	344973
	afb_men	Age at first birth (men)	years
	walking_pace	Walking pace	index	-1.47207	0.159832	6.97818e-18	482596	-1.34146	0.158371	3.70564e-15	482596	-1.48283	0.16052	5.46287e-18	481030
	g	Cognitive g	z-score	-2.87448	0.400701	7.30305e-13	244444	-2.45436	0.390601	3.30938e-10	244444	-2.89241	0.401107	5.55112e-13	243848
	age_at_first_sex	Age at first sex	years	13.3744	1.5883	5.84351e-17	427326	14.3885	1.56738	6.36455e-20	427326	11.6836	1.56887	9.54792e-14	426556
	facial_ageing	Facial ageing	index	1.13031	0.135336	1.05293e-16	447923	1.08521	0.135033	8.88178e-16	447923	1.09434	0.13582	8.88178e-16	446572
	ever_smoked	Ever smoked	TRUE / FALSE	-3.85583	0.658697	4.80697e-09	447032	-3.86689	0.658826	4.37491e-09	447032	-3.90413	0.662183	3.72752e-09	445591
	number_sexual_partners	Number of sexual partners	count	-22.0759	3.13879	2.01772e-12	398597	-21.7715	3.13836	3.99925e-12	398597	-20.6935	3.14164	4.49245e-11	397914
	whr	Waist-Hip ratio	-	0.0751423	0.0150515	5.96467e-07	485473	0.0694658	0.0150322	3.81632e-06	485473	0.0717633	0.0152189	2.41229e-06	483215
	hb	Haemoglobin	g/L	-11.825	2.72699	1.44918e-05	472879	-12.1582	2.72728	8.27286e-06	472879	-11.1361	2.75598	5.32936e-05	470661
	log.lymphoc	Lymphocytes (%)	log(%)	-0.301827	0.0702193	1.72083e-05	472026	-0.290176	0.0702172	3.58762e-05	472026	-0.309435	0.0712153	1.39234e-05	469817
	overall_health	Self-reported overall health	index	-1.28481	0.192994	2.79039e-11	483732	-1.12495	0.191601	4.32311e-09	483732	-1.31308	0.193856	1.25724e-11	482100
	neb	Number of children	count	-1.74384	0.369197	2.32008e-06	434144	-1.84716	0.368038	5.19554e-07	434144	-1.89518	0.370011	3.02366e-07	432713
	tot_chol	Total cholesterol	mmol/L
	neb_men	Number of children (men)	count	-2.12262	0.556491	0.000136577	197534	-2.1914	0.555931	8.08561e-05	197534	-2.37266	0.556158	1.98859e-05	196911
	hearing_acuity	Hearing acuity	-	-4.70079	0.769847	1.0207e-09	176872	-4.46879	0.768054	5.94399e-09	176872	-4.608	0.771507	2.33318e-09	176323
	match_time	Reaction time	ms	185.889	32.0266	6.46765e-09	481518	171.589	31.959	7.91593e-08	481518	175.092	32.1158	4.98334e-08	479851
	motorway_speeding	Driving speeding	index	-1.2005	0.218686	4.02859e-08	437754	-1.07928	0.21744	6.92153e-07	437754	-1.17764	0.219871	8.50494e-08	436659
	parous_married	Ever had children (married)	TRUE / FALSE	-5.71153	1.10828	2.55641e-07	317018	-5.82247	1.10759	1.46524e-07	317018	-6.0098	1.11223	6.53929e-08	316129
	afb	Age at first birth	years	-0.410036	2.15292	0.848952	178609	0.956297	2.08967	0.647218	178609	-0.272516	2.16231	0.899708	177996
	visual_acuity	Visual acuity	negative log(MAR)	-0.385574	0.0794531	1.21699e-06	126280	-0.368536	0.0793736	3.43305e-06	126280	-0.391673	0.0806454	1.19344e-06	125542
	parous_unmarried	Ever had children (unmarried)	TRUE / FALSE	-4.92758	1.03255	1.82179e-06	117133	-5.5006	1.02807	8.77617e-08	117133	-5.01963	1.03728	1.30334e-06	116590
	hr	Heart rate	bpm	9.78586	2.90117	0.00074335	460335	9.33576	2.90019	0.00128633	460335	10.8253	2.93273	0.000223199	458126
	risk	Self-reported risk taker	TRUE / FALSE	-2.33021	0.565586	3.78888e-05	486094	-2.02436	0.56368	0.000328991	486094	-2.19876	0.57117	0.000118326	484289
	vigorous_activity	Frequency of vigorous activity	index	-2.18641	0.554477	8.04054e-05	461056	-2.1945	0.554521	7.57469e-05	461056	-2.10285	0.556075	0.000155832	459960
	infertility_self_declared	Self-reported infertility	TRUE / FALSE	32.3999	8.51442	0.000141636	471587	32.9462	8.51524	0.000109245	471587	32	8.64097	0.00021282	469560
	ldl	LDL cholesterol	mmol/L
	birth_weight	Birth weight	kg	-0.547518	0.28037	0.0508387	271909	-0.507706	0.280291	0.0700865	271909	-0.546782	0.281525	0.0521113	271083
	monoc	Monocytes (%)	%	-0.149433	0.577344	0.795768	471684	-0.0720543	0.577407	0.90069	471684	-0.219423	0.584103	0.707171	469479
	moderate_activity	Frequency of moderate activity	index	-2.03175	0.648781	0.00173831	461472	-2.09726	0.64875	0.00122597	461472	-2.07378	0.651709	0.00146227	460237
	neb_women	Number of children (women)	count	-1.58615	0.502272	0.00158879	236617	-1.66237	0.499355	0.00087147	236617	-1.70222	0.503425	0.000721493	235808
	miscarriage	Ever had miscarriage	TRUE / FALSE	-2.43531	0.810679	0.0026642	259399	-2.36683	0.810675	0.0035051	259399	-2.37156	0.814997	0.0036155	258551
	fat_pc	Fat percentage	%	4.63661	1.58372	0.00341504	477893	3.94723	1.58064	0.0125164	477893	4.44011	1.60362	0.00562641	475698
	log.wbc	White blood cell count	log(10^9/L)	0.165434	0.0654684	0.0115064	472742	0.136111	0.065366	0.0373156	472742	0.189153	0.0663318	0.00434979	470526
	age_menarche	Age at menarche	years	1.40456	0.621198	0.023756	253974	1.30285	0.620111	0.0356412	253974	1.37606	0.622599	0.0270923	253173
	backpain	Backpain	TRUE / FALSE	1.54636	0.572216	0.00688407	486612	1.39231	0.571993	0.0149274	486612	1.55537	0.582321	0.00756293	484298
	diabetes_diagnosis	Diabetes diagnosis	TRUE / FALSE	2.41495	0.913182	0.00818009	484545	2.22396	0.91228	0.0147768	484545	2.59007	0.921414	0.00493917	482898
	hdl	HDL cholesterol	mmol/L
	memory	Memory	count	-2.8177	1.10896	0.0110586	53233	-2.32608	1.10162	0.0347286	53233	-2.79905	1.11671	0.0121924	53029
	dead	Dead	TRUE / FALSE	3.71063	1.64816	0.0243612	485199	3.43883	1.64773	0.0368876	485199	3.56394	1.65846	0.0316384	482913
	log.hscrp	Hs-CRP	log(nmol/L)
	moody	Moodiness	TRUE / FALSE	1.00649	0.533086	0.0590199	473700	0.720236	0.530968	0.174954	473700	1.16365	0.535421	0.0297548	472286
	health_satisfaction	Health satisfaction	index	-0.670818	0.35595	0.0594856	187750	-0.57592	0.35551	0.105236	187750	-0.726103	0.357813	0.0424301	187093
	irritabilty	Self-reported irritability	TRUE / FALSE	-1.07697	0.602489	0.0738514	464303	-1.08667	0.602523	0.0713045	464303	-0.916262	0.60522	0.130043	462970
	happiness	Self-reported happiness	index	-0.484431	0.278601	0.0820701	187700	-0.488895	0.278643	0.0793359	187700	-0.504347	0.279817	0.0714794	187034
	financial_satisfaction	Financial satisfaction	index	-0.651475	0.378768	0.0854354	187230	-0.531474	0.378224	0.159967	187230	-0.691269	0.380736	0.0694302	186623
	bp_dia	Diastolic blood pressure	mmHg	-7.44431	2.56626	0.00372162	460343	-7.65344	2.56667	0.00286508	460343	-7.21422	2.59907	0.00550842	458134
	qt	QT interval	ms
	log.fibrinogen	Fibrinogen	log(g/L)
	afb_women	Age at first birth (women)	years	-0.410036	2.15292	0.848952	178609	0.956297	2.08967	0.647218	178609	-0.272516	2.16231	0.899708	177996
	bmi	Body mass index	kg / m2	3.5618	1.23	0.00378223	477922	2.99154	1.22701	0.0147656	477922	3.31399	1.2437	0.00770737	475736
	log.egfr	eGFR	log(mL/min/1.73 m)
	ankle_width	Mean ankle width	mm	-2.21899	1.5274	0.146282	179694	-2.52363	1.52623	0.098228	179694	-2.78516	1.54936	0.0722386	178679
	body_pain	Whole body pain	TRUE / FALSE	2.14703	1.48783	0.149004	485199	1.74367	1.48666	0.240843	485199	2.72586	1.52103	0.0731151	482913
	hba1c	Haemoglobin A1c	% of hb (DCCT)^2
	log.mpv	Mean platelet volume	log(fL)	0.0424686	0.030298	0.161005	472871	0.0401108	0.0303032	0.18562	472871	0.041469	0.0306787	0.176465	470653
	heelbone_density	Heelbone density	Z-score	-0.579667	0.471766	0.219178	179694	-0.533121	0.471852	0.25854	179694	-0.506667	0.477592	0.288745	178679
	any_same_sex	Any same-sex partners	TRUE / FALSE	-1.82248	1.49007	0.221298	436010	-1.5454	1.48931	0.299429	436010	-1.59068	1.49273	0.286597	435093
	bp_sys	Systolic blood pressure	mmHg	-11.2011	4.44764	0.0117874	460338	-12.4469	4.44536	0.00511052	460338	-11.8086	4.50132	0.00870682	458129
	ever_married	Ever married	TRUE / FALSE	-0.508657	0.548338	0.353598	486612	-0.42971	0.548231	0.43315	486612	-0.538706	0.557604	0.333989	484298
	age_facial_hair	Relative age of facial hair	index	0.192872	0.165543	0.243982	213858	0.20846	0.165554	0.207971	213858	0.184232	0.166636	0.2689	213286
	potassium	Urinary Potassium	mmol/L	-9.97935	8.6362	0.247875	471943	-8.9954	8.63589	0.297583	471943	-10.6421	8.75688	0.224256	469777
	qrs	QRS duration	ms
	age_menopause	Age at menopause	years	-2.65213	2.19286	0.226495	145512	-2.45057	2.19094	0.263352	145512	-2.96665	2.20127	0.177756	145061
	plt	Platelet count	10^9/L	-6.96606	15.4164	0.65137	472798	-9.4122	15.416	0.541499	472798	-6.76817	15.6068	0.664529	470581
	any_pain	Any reported pain	TRUE / FALSE	0.539525	0.548708	0.325478	486612	0.321572	0.547916	0.557271	486612	0.528438	0.557671	0.343344	484298
	neuroticism	Neuroticism	index	0.884891	1.00579	0.378971	389463	0.511186	1.00256	0.610136	389463	1.16451	1.00835	0.248142	388709
	log.triglyc	Triglycerides	log(mmol/L)
	ser	Spherical Equivalent Refraction	-	0.58239	1.15291	0.613457	114024	0.0476769	1.14537	0.966797	114024	0.528886	1.17963	0.653902	113344
	log.fast_ins	Fasting insulin	log(pmol/L)
	log.il6	Interleukin-6	log(pg/mL)
	log10.alt	Alanine transaminase	log(IU/L)
	pgrs_edu	Polygenic Risk Score for Height	m	0.0940105	0.191646	0.62375	485898	0.0942521	0.191697	0.622951	485898	0.0395382	0.194398	0.838832	483587
	neb_parous	Number of children (parous)	count	0.170778	0.341848	0.617377	354188	0.128646	0.341028	0.706004	354188	0.0240126	0.342431	0.944095	352998
	depression	Self-reported mood disorder	TRUE / FALSE	-0.238362	0.557915	0.669207	482340	-0.213635	0.558001	0.701825	482340	-0.231025	0.56063	0.68028	480800
	sleep_duration	Sleep duration	hours	-0.128519	0.306845	0.675333	483030	-0.123246	0.306805	0.687899	483030	-0.0991408	0.307985	0.747528	481479
	uric	Uric acid	umol/L
	job_satisfaction	Job satisfaction	index	0.154217	0.380601	0.685336	130164	0.20782	0.380639	0.585081	130164	0.08318	0.382757	0.82796	129707
	log.tnfa	Tumour necrosis factor alpha	log(pg/mL)
	pacemaker	Pacemaker	TRUE / FALSE	1.85151	5.04549	0.713647	477532	1.83435	5.04614	0.716219	477532	0.394176	5.02832	0.937517	475494
	baldness	Baldness pattern	index	0.138571	0.397485	0.727376	220533	0.143134	0.397598	0.71885	220533	0.189538	0.400722	0.636219	219825
	age_voice_broke	Relative age voice broke	index	0.0428015	0.128148	0.738379	204337	0.0551852	0.128155	0.666749	204337	0.0356156	0.129118	0.782672	203823
	fpg	Fasting plasma glucose	mmol/L
	sodium	Urinary Sodium	mmol/L	3.66262	11.6395	0.753011	471919	-1.41538	11.6184	0.90304	471919	5.33105	11.759	0.65029	469754
	pgrs_height	Polygenic Risk Score for Educational Ataignment	years	0.00229867	0.00770251	0.765374	485898	0.0028115	0.00770186	0.71508	485898	0.00135663	0.00780137	0.861947	483587
	alb	Age at last birth	years	0.641704	2.38489	0.787875	178265	1.42409	2.36021	0.546258	178265	0.324585	2.39092	0.892013	177663
	headache	Headaches	TRUE / FALSE	0.141875	0.603945	0.814276	486612	0.119313	0.60409	0.843429	486612	0.169578	0.614971	0.782741	484298
	cancer_diagnosis	Cancer diagnosis	TRUE / FALSE	-0.185375	1.06161	0.861381	484427	-0.0801666	1.06167	0.939809	484427	-0.0737418	1.06615	0.944857	482778
	pr	PR interval	ms
	family_satisfaction	Family satisfaction	index	0.047982	0.363041	0.894852	186767	-0.00520632	0.363022	0.988557	186767	0.0155764	0.365156	0.965975	186112
	log10.ggt	Gamma-Glutamyl Transferase	log(IU/L)
	fev1perfvc	FEV1 / FVC	-	-0.0244465	0.0261064	0.349057	345781	-0.0224679	0.0261018	0.389358	345781	-0.0272418	0.0261227	0.297023	344975
	handedness	Left-handed	index	0.00816679	0.143943	0.954755	485841	0.00806886	0.143971	0.955306	485841	0.0173382	0.145297	0.905015	484149
	broken_bones	Broken bones	TRUE / FALSE	0.0479367	0.924781	0.95866	483487	0.0872564	0.924916	0.924839	483487	0.0580478	0.93047	0.950256	481838
