# Supplementary material for: Associations of autozygosity with a broad range of human phenotypes
Source: Nat Commun. 2019 Oct 31;10:4957. doi: 10.1038/s41467-019-12283-6 (PMC6823371; doi:10.1038/s41467-019-12283-6)
Supplement: Supplementary file 22 — Data 21 [file 41467_2019_12283_MOESM22_ESM.xlsx]

## Sheet: Table 21 - Betas replication
	Trait	Full trait name	Units	beta	se	P	N
	height	Height	m	-0.151227	0.00865071	2.22866e-64	794013
	parous	Ever had children	TRUE / FALSE	-7.57784	0.641193	2.27879e-29	560321
	weight	Weight	kg	-15.3055	2.03009	4.72955e-14	781701
	edu	Education attained	years	-6.88908	0.708798	6.77354e-20	650918
	grip_strength	Grip strength	kg	-19.8849	1.8661	6.89211e-24	483517
	alcohol_units	Alcohol units per week	units per weeks	-10.4914	1.01906	2.63487e-22	490610
	fev1	FEV1	Litres	-1.70669	0.178527	2.97397e-19	405999
	afb_men	Age at first birth (men)	years	21.2671	2.65825	1.33227e-15	60114
	walking_pace	Walking pace	index	-1.47207	0.159832	6.97818e-18	482596
	g	Cognitive g	z-score	-3.17969	0.390861	4.44089e-16	257905
	age_at_first_sex	Age at first sex	years	13.3744	1.5883	5.84351e-17	427326
	facial_ageing	Facial ageing	index	1.13031	0.135336	1.05293e-16	447923
	ever_smoked	Ever smoked	TRUE / FALSE	-3.33517	0.462521	5.56e-13	516688
	number_sexual_partners	Number of sexual partners	count	-22.0759	3.13879	2.01772e-12	398597
	whr	Waist-Hip ratio	-	0.0726218	0.0104988	4.6092e-12	640291
	hb	Haemoglobin	g/L	-14.6838	2.15732	1e-11	661310
	log.lymphoc	Lymphocytes (%)	log(%)	-0.402319	0.0592045	1.07998e-11	642464
	overall_health	Self-reported overall health	index	-1.28481	0.192994	2.79039e-11	483732
	neb	Number of children	count	-1.86003	0.277467	2.03337e-11	583264
	tot_chol	Total cholesterol	mmol/L	-0.590509	0.21121	0.00517665	239567
	neb_men	Number of children (men)	count	-2.64975	0.417612	2.22411e-10	266556
	hearing_acuity	Hearing acuity	-	-4.70079	0.769847	1.0207e-09	176872
	match_time	Reaction time	ms	185.889	32.0266	6.46765e-09	481518
	motorway_speeding	Driving speeding	index	-1.2005	0.218686	4.02859e-08	437754
	parous_married	Ever had children (married)	TRUE / FALSE	-5.62916	1.08566	2.16028e-07	345627
	afb	Age at first birth	years	3.71513	0.95434	9.90642e-05	340293
	visual_acuity	Visual acuity	negative log(MAR)	-0.385574	0.0794531	1.21699e-06	126280
	parous_unmarried	Ever had children (unmarried)	TRUE / FALSE	-4.9712	1.02727	1.30339e-06	117413
	hr	Heart rate	bpm	8.49463	2.17299	9.26064e-05	567570
	risk	Self-reported risk taker	TRUE / FALSE	-2.33021	0.565586	3.78888e-05	486094
	vigorous_activity	Frequency of vigorous activity	index	-2.18641	0.554477	8.04054e-05	461056
	infertility_self_declared	Self-reported infertility	TRUE / FALSE	32.3999	8.51442	0.000141636	471587
	ldl	LDL cholesterol	mmol/L	-0.435362	0.199886	0.029402	185346
	birth_weight	Birth weight	kg	-0.504969	0.155418	0.00115767	298955
	monoc	Monocytes (%)	%	-0.607939	0.282055	0.0311309	641948
	moderate_activity	Frequency of moderate activity	index	-2.03175	0.648781	0.00173831	461472
	neb_women	Number of children (women)	count	-1.32785	0.373284	0.000374833	316678
	miscarriage	Ever had miscarriage	TRUE / FALSE	-2.43531	0.810679	0.0026642	259399
	fat_pc	Fat percentage	%	4.63661	1.58372	0.00341504	477893
	log.wbc	White blood cell count	log(10^9/L)	0.139099	0.051542	0.00696014	657122
	age_menarche	Age at menarche	years	1.18206	0.372865	0.0015233	317025
	backpain	Backpain	TRUE / FALSE	1.54636	0.572216	0.00688407	486612
	diabetes_diagnosis	Diabetes diagnosis	TRUE / FALSE	2.41495	0.913182	0.00818009	484545
	hdl	HDL cholesterol	mmol/L	-0.0723241	0.0614971	0.239572	236563
	memory	Memory	count	-2.8177	1.10896	0.0110586	53233
	dead	Dead	TRUE / FALSE	3.71063	1.64816	0.0243612	485199
	log.hscrp	Hs-CRP	log(nmol/L)	0.93334	0.365959	0.0107601	160430
	moody	Moodiness	TRUE / FALSE	1.00649	0.533086	0.0590199	473700
	health_satisfaction	Health satisfaction	index	-0.670818	0.35595	0.0594856	187750
	irritabilty	Self-reported irritability	TRUE / FALSE	-1.07697	0.602489	0.0738514	464303
	happiness	Self-reported happiness	index	-0.484431	0.278601	0.0820701	187700
	financial_satisfaction	Financial satisfaction	index	-0.651475	0.378768	0.0854354	187230
	bp_dia	Diastolic blood pressure	mmHg	-2.38427	1.46864	0.104491	708062
	qt	QT interval	ms	15.7438	10.4241	0.130958	72630
	log.fibrinogen	Fibrinogen	log(g/L)	0.293597	0.171208	0.0863709	43691
	afb_women	Age at first birth (women)	years	0.809886	1.01902	0.426749	280173
	bmi	Body mass index	kg / m2	-0.0763757	0.699468	0.913051	775048
	log.egfr	eGFR	log(mL/min/1.73 m)	0.0601472	0.0369215	0.103301	218791
	ankle_width	Mean ankle width	mm	-2.21899	1.5274	0.146282	179694
	body_pain	Whole body pain	TRUE / FALSE	2.14703	1.48783	0.149004	485199
	hba1c	Haemoglobin A1c	% of hb (DCCT)^2	0.269491	0.159135	0.0903649	70165
	log.mpv	Mean platelet volume	log(fL)	0.0417338	0.0290823	0.15128	494495
	heelbone_density	Heelbone density	Z-score	-0.579667	0.471766	0.219178	179694
	any_same_sex	Any same-sex partners	TRUE / FALSE	-1.82248	1.49007	0.221298	436010
	bp_sys	Systolic blood pressure	mmHg	-1.04683	2.37135	0.65889	708146
	ever_married	Ever married	TRUE / FALSE	-0.596164	0.542066	0.271419	522563
	age_facial_hair	Relative age of facial hair	index	0.192872	0.165543	0.243982	213858
	potassium	Urinary Potassium	mmol/L	-9.97935	8.6362	0.247875	471943
	qrs	QRS duration	ms	0.664721	4.48862	0.882271	69270
	age_menopause	Age at menopause	years	-1.99783	1.56378	0.201402	184868
	plt	Platelet count	10^9/L	-7.0611	11.6851	0.545657	652013
	any_pain	Any reported pain	TRUE / FALSE	0.539525	0.548708	0.325478	486612
	neuroticism	Neuroticism	index	0.884891	1.00579	0.378971	389463
	log.triglyc	Triglycerides	log(mmol/L)	-0.0177937	0.085157	0.834486	204660
	ser	Spherical Equivalent Refraction	-	0.253491	0.898243	0.777785	122652
	log.fast_ins	Fasting insulin	log(pmol/L)	-0.106381	0.421372	0.800682	33743
	log.il6	Interleukin-6	log(pg/mL)	1.63359	1.14755	0.154578	3787
	log10.alt	Alanine transaminase	log(IU/L)	-0.0243533	0.0652331	0.708905	163464
	pgrs_edu	Polygenic Risk Score for Height	m	0.0940105	0.191646	0.62375	485898
	neb_parous	Number of children (parous)	count	0.0843764	0.265174	0.750339	472235
	depression	Self-reported mood disorder	TRUE / FALSE	-0.238362	0.557915	0.669207	482340
	sleep_duration	Sleep duration	hours	-0.128519	0.306845	0.675333	483030
	uric	Uric acid	umol/L	44.6914	30.3255	0.140556	105375
	job_satisfaction	Job satisfaction	index	0.154217	0.380601	0.685336	130164
	log.tnfa	Tumour necrosis factor alpha	log(pg/mL)	0.595468	1.06441	0.575866	1413
	pacemaker	Pacemaker	TRUE / FALSE	1.85151	5.04549	0.713647	477532
	baldness	Baldness pattern	index	0.138571	0.397485	0.727376	220533
	age_voice_broke	Relative age voice broke	index	0.0428015	0.128148	0.738379	204337
	fpg	Fasting plasma glucose	mmol/L	0.0709376	0.102564	0.48916	97421
	sodium	Urinary Sodium	mmol/L	3.66262	11.6395	0.753011	471919
	pgrs_height	Polygenic Risk Score for Educational Ataignment	years	0.00229867	0.00770251	0.765374	485898
	alb	Age at last birth	years	0.641704	2.38489	0.787875	178265
	headache	Headaches	TRUE / FALSE	0.141875	0.603945	0.814276	486612
	cancer_diagnosis	Cancer diagnosis	TRUE / FALSE	-0.185375	1.06161	0.861381	484427
	pr	PR interval	ms	-5.92521	10.2835	0.564488	71301
	family_satisfaction	Family satisfaction	index	0.047982	0.363041	0.894852	186767
	log10.ggt	Gamma-Glutamyl Transferase	log(IU/L)	0.0327656	0.0899698	0.71572	171780
	fev1perfvc	FEV1 / FVC	-	-0.00822551	0.0226283	0.716227	405929
	handedness	Left-handed	index	0.00816679	0.143943	0.954755	485841
	broken_bones	Broken bones	TRUE / FALSE	0.0479367	0.924781	0.95866	483487
