# Supplementary material for: Associations of autozygosity with a broad range of human phenotypes
Source: Nat Commun. 2019 Oct 31;10:4957. doi: 10.1038/s41467-019-12283-6 (PMC6823371; doi:10.1038/s41467-019-12283-6)
Supplement: Supplementary file 23 — Data 22 [file 41467_2019_12283_MOESM23_ESM.xlsx]

## Sheet: Table 22 - FROH + FGRM
	Trait	Full trait name	Units	beta_froh	se_froh	P_froh	beta_fgrm	se_fgrm	P_fgrm	N
	height	Height	m	-0.128164	0.012387	1.57931e-22	-0.0236784	0.0059392	6.69714e-05	1264063
	parous	Ever had children	TRUE / FALSE	-5.52504	0.904739	1.01662e-09	-0.280339	0.362469	0.439277	569495
	weight	Weight	kg	-10.0778	2.72626	0.000218542	-1.86455	1.39602	0.181673	1234342
	edu	Education attained	years	-7.06471	1.06974	3.99825e-11	-0.225774	0.531613	0.671058	800041
	grip_strength	Grip strength	kg	-14.2984	2.48912	9.22642e-09	-2.49704	0.936473	0.00766607	483517
	alcohol_units	Alcohol units per week	units per weeks	-9.56506	1.51386	2.64446e-10	-1.18427	0.578525	0.0406526	510490
	fev1	FEV1	Litres	-1.08861	0.229321	2.06361e-06	-0.615883	0.129518	1.98262e-06	481255
	afb_men	Age at first birth (men)	years	16.1599	4.35305	0.00020538	4.02136	3.24688	0.21552	74179
	walking_pace	Walking pace	index	-1.26472	0.215936	4.7156e-09	-0.13316	0.0819147	0.104037	482596
	g	Cognitive g	z-score	-2.44094	0.473882	2.59158e-07	-0.471524	0.194705	0.0154467	303540
	age_at_first_sex	Age at first sex	years	10.4542	2.06456	4.11327e-07	1.96801	0.790675	0.0128093	427326
	facial_ageing	Facial ageing	index	1.01812	0.175897	7.11621e-09	0.0982804	0.0638841	0.123947	447923
	ever_smoked	Ever smoked	TRUE / FALSE	-2.50005	0.7597	0.000998919	-0.653813	0.304911	0.0320108	538954
	number_sexual_partners	Number of sexual partners	count	-16.1792	4.45193	0.000278838	-5.45678	1.93271	0.004752	398597
	whr	Waist-Hip ratio	-	0.0386861	0.0151983	0.0109144	0.0183692	0.00654231	0.00498886	842605
	hb	Haemoglobin	g/L	-9.35368	2.91393	0.00132742	-2.20406	1.25351	0.0786955	773742
	log.lymphoc	Lymphocytes (%)	log(%)	-0.208969	0.077608	0.00708939	-0.0176675	0.0324275	0.585869	719628
	overall_health	Self-reported overall health	index	-0.992795	0.257366	0.00011454	-0.110407	0.0989672	0.264596	483732
	neb	Number of children	count	-1.12068	0.395693	0.0046228	-0.0948061	0.187296	0.612727	645628
	tot_chol	Total cholesterol	mmol/L	-0.827789	0.32049	0.00979779	0.0349843	0.195387	0.857898	600188
	neb_men	Number of children (men)	count	-1.4585	0.610447	0.0168834	-0.0779716	0.325133	0.810474	287357
	hearing_acuity	Hearing acuity	-	-3.66745	1.00947	0.000280104	-0.918043	0.384101	0.0168434	176872
	match_time	Reaction time	ms	164.278	41.6982	8.15865e-05	45.3966	16.7693	0.00678675	481518
	motorway_speeding	Driving speeding	index	-0.795136	0.295916	0.00720888	-0.368013	0.112191	0.00103719	437754
	parous_married	Ever had children (married)	TRUE / FALSE	-4.87689	1.39895	0.000490092	-0.324862	0.58434	0.578247	347467
	afb	Age at first birth	years	3.33772	1.78069	0.0608758	1.08341	0.828522	0.190994	383891
	visual_acuity	Visual acuity	negative log(MAR)	-0.28269	0.106799	0.00812265	-0.0370858	0.0359536	0.302312	126280
	parous_unmarried	Ever had children (unmarried)	TRUE / FALSE	-4.53129	1.35123	0.000798133	-0.102113	0.461743	0.824978	117461
	hr	Heart rate	bpm	3.50474	3.19606	0.272824	2.21917	1.29821	0.0873747	682338
	risk	Self-reported risk taker	TRUE / FALSE	-2.07261	0.759828	0.00637696	0.0985839	0.27405	0.71905	486094
	vigorous_activity	Frequency of vigorous activity	index	-2.33827	0.733611	0.00143589	0.0618473	0.283294	0.827184	461056
	infertility_self_declared	Self-reported infertility	TRUE / FALSE	32.7095	10.5957	0.00202143	1.44431	4.22419	0.732415	471587
	ldl	LDL cholesterol	mmol/L	-0.514898	0.353733	0.1455	-0.00445167	0.202794	0.982487	376817
	birth_weight	Birth weight	kg	0.00920333	0.284584	0.974201	-0.0798091	0.131281	0.543237	332627
	monoc	Monocytes (%)	%	-0.0834785	0.307688	0.786153	-0.102534	0.175333	0.558687	715208
	moderate_activity	Frequency of moderate activity	index	-1.95752	0.864872	0.0236136	0.180523	0.322916	0.576133	461472
	neb_women	Number of children (women)	count	-0.838093	0.526138	0.111179	-0.0874984	0.227421	0.700428	355212
	miscarriage	Ever had miscarriage	TRUE / FALSE	-1.28039	1.08182	0.236588	-0.546802	0.351673	0.11998	259399
	fat_pc	Fat percentage	%	3.61525	2.17881	0.0970603	0.354526	0.81075	0.661908	477893
	log.wbc	White blood cell count	log(10^9/L)	0.142202	0.0707864	0.0445494	-0.093185	0.030189	0.00202377	762115
	age_menarche	Age at menarche	years	1.13814	0.636401	0.0737116	0.491552	0.260004	0.058684	394647
	backpain	Backpain	TRUE / FALSE	2.27667	0.769778	0.00310078	-0.507828	0.279505	0.0692349	486612
	diabetes_diagnosis	Diabetes diagnosis	TRUE / FALSE	1.48572	1.35913	0.274332	0.572916	0.460227	0.213185	484545
	hdl	HDL cholesterol	mmol/L	-0.130625	0.11058	0.237494	-0.0485825	0.0664818	0.464924	549988
	memory	Memory	count	-2.39484	1.50601	0.111793	-0.523566	0.648814	0.41969	53233
	dead	Dead	TRUE / FALSE	1.85645	2.13888	0.385421	1.24379	0.808361	0.123888	485199
	log.hscrp	Hs-CRP	log(nmol/L)	0.605231	0.568502	0.287054	0.423842	0.38406	0.269774	266330
	moody	Moodiness	TRUE / FALSE	0.797334	0.714655	0.264555	0.245785	0.267904	0.358914	473700
	health_satisfaction	Health satisfaction	index	-0.278754	0.479126	0.560704	-0.0172329	0.177409	0.922618	187750
	irritabilty	Self-reported irritability	TRUE / FALSE	-0.69705	0.801263	0.384334	-0.0969883	0.296847	0.743874	464303
	happiness	Self-reported happiness	index	-0.617868	0.379144	0.103178	-0.0705164	0.138384	0.610353	187700
	financial_satisfaction	Financial satisfaction	index	-0.0412137	0.513454	0.936025	-0.281893	0.191593	0.141208	187230
	bp_dia	Diastolic blood pressure	mmHg	-3.16382	2.24997	0.159676	0.0157681	1.03862	0.987887	1078233
	qt	QT interval	ms	8.29748	13.0261	0.524132	8.04788	7.53301	0.285363	136690
	log.fibrinogen	Fibrinogen	log(g/L)	-0.0765624	0.176913	0.665183	0.119791	0.0817944	0.143049	103588
	afb_women	Age at first birth (women)	years	0.462268	1.95482	0.813063	0.95206	0.872762	0.275335	306853
	bmi	Body mass index	kg / m2	0.455639	0.924701	0.622195	0.077653	0.473046	0.869609	1246585
	log.egfr	eGFR	log(mL/min/1.73 m)	0.0708738	0.0710613	0.318589	0.0372465	0.04272	0.383277	386052
	ankle_width	Mean ankle width	mm	-2.35632	2.06081	0.252873	1.09515	0.745687	0.141927	179694
	body_pain	Whole body pain	TRUE / FALSE	-0.346391	2.25947	0.878156	0.841836	0.760071	0.268046	485199
	hba1c	Haemoglobin A1c	% of hb (DCCT)^2	-0.0965789	0.216727	0.655869	0.101227	0.125985	0.421696	153058
	log.mpv	Mean platelet volume	log(fL)	0.00558181	0.0348165	0.872628	0.0264692	0.0140083	0.0588192	552164
	heelbone_density	Heelbone density	Z-score	0.310044	0.633528	0.624564	-0.402807	0.236044	0.0879168	179694
	any_same_sex	Any same-sex partners	TRUE / FALSE	-0.239043	1.88303	0.898983	-0.395984	0.625139	0.526451	436010
	bp_sys	Systolic blood pressure	mmHg	0.32266	3.73514	0.93116	0.59384	1.74663	0.733863	1086215
	ever_married	Ever married	TRUE / FALSE	-0.355191	0.70809	0.615936	-0.0973398	0.250645	0.697752	525068
	age_facial_hair	Relative age of facial hair	index	0.566439	0.232119	0.0146752	-0.200519	0.104237	0.054395	213858
	potassium	Urinary Potassium	mmol/L	-5.34342	11.7113	0.648202	-4.72342	4.26053	0.267583	471943
	qrs	QRS duration	ms	8.33794	6.03284	0.166943	-2.80392	3.47825	0.420168	130983
	age_menopause	Age at menopause	years	-2.5092	2.13906	0.240782	0.0220622	0.88991	0.980221	221408
	plt	Platelet count	10^9/L	25.3227	15.9643	0.112692	-26.8395	6.89271	9.86459e-05	760927
	any_pain	Any reported pain	TRUE / FALSE	1.25908	0.728015	0.0837261	-0.159867	0.27389	0.559428	486612
	neuroticism	Neuroticism	index	-0.00299009	1.33734	0.998216	0.244781	0.532257	0.645593	389463
	log.triglyc	Triglycerides	log(mmol/L)	-0.346611	0.170089	0.0415675	0.0301941	0.0982066	0.758497	415962
	ser	Spherical Equivalent Refraction	-	-0.281309	1.18698	0.812661	0.404364	0.47077	0.390373	130701
	log.fast_ins	Fasting insulin	log(pmol/L)	-0.234454	0.303345	0.439584	-0.134072	0.161411	0.406186	117710
	log.il6	Interleukin-6	log(pg/mL)	-0.0390592	1.00852	0.969106	0.117573	0.563901	0.834839	16630
	log10.alt	Alanine transaminase	log(IU/L)	0.0193554	0.0872766	0.824493	-0.0480473	0.0546212	0.379051	271371
	pgrs_edu	Polygenic Risk Score for Height	m	-0.0722587	0.261701	0.782462	0.0751703	0.0933173	0.420511	485898
	neb_parous	Number of children (parous)	count	-0.0183851	0.384272	0.961841	0.0979387	0.174636	0.574923	480380
	depression	Self-reported mood disorder	TRUE / FALSE	-0.936624	0.736449	0.20344	0.171003	0.272869	0.530866	482340
	sleep_duration	Sleep duration	hours	-0.232739	0.409177	0.569493	0.145334	0.162496	0.371117	483030
	uric	Uric acid	umol/L	62.2649	37.069	0.0930148	-26.8333	23.6477	0.256497	210370
	job_satisfaction	Job satisfaction	index	0.0476003	0.523382	0.927534	-0.0956955	0.185504	0.605947	130164
	log.tnfa	Tumour necrosis factor alpha	log(pg/mL)	1.38664	1.26876	0.274432	-0.430443	0.71989	0.549887	5335
	pacemaker	Pacemaker	TRUE / FALSE	3.72987	6.10867	0.541474	-0.536551	2.20002	0.80732	477532
	baldness	Baldness pattern	index	-0.583707	0.541666	0.281206	0.109468	0.229959	0.63405	220533
	age_voice_broke	Relative age voice broke	index	0.211887	0.178378	0.23489	-0.0488099	0.0800352	0.541957	204337
	fpg	Fasting plasma glucose	mmol/L	-0.558383	0.238539	0.01924	0.114993	0.138195	0.405347	223361
	sodium	Urinary Sodium	mmol/L	10.4398	15.5294	0.501418	-0.373962	5.92524	0.949676	471919
	pgrs_height	Polygenic Risk Score for Educational Ataignment	years	0.018886	0.0104132	0.069729	-0.00426758	0.00381722	0.263575	485898
	alb	Age at last birth	years	-0.438713	3.20594	0.891154	0.145187	1.07449	0.892515	178265
	headache	Headaches	TRUE / FALSE	1.16245	0.821703	0.157162	-0.181807	0.296755	0.540108	486612
	cancer_diagnosis	Cancer diagnosis	TRUE / FALSE	-1.04382	1.36978	0.446039	0.814827	0.537546	0.129563	484427
	pr	PR interval	ms	1.6991	13.4321	0.899339	-3.24789	7.8703	0.679843	133045
	family_satisfaction	Family satisfaction	index	0.407049	0.488996	0.405173	-0.115461	0.178478	0.517686	186767
	log10.ggt	Gamma-Glutamyl Transferase	log(IU/L)	-0.040275	0.13025	0.75716	-0.052442	0.0780541	0.501669	269584
	fev1perfvc	FEV1 / FVC	-	-0.0224776	0.0295285	0.446526	0.00366335	0.0167208	0.826581	480604
	handedness	Left-handed	index	-0.268045	0.200922	0.182179	0.0262184	0.0727642	0.718608	485841
	broken_bones	Broken bones	TRUE / FALSE	-0.303648	1.21491	0.802637	0.275497	0.460268	0.549467	483487
